# Supplementary material for: Climate-driven infectious disease risks: a global scoping review of epidemiological patterns, methodological gaps, and policy imperatives
Source: BMC Infect Dis. 2025 Dec 29;25:1770. doi: 10.1186/s12879-025-12214-5 (PMC12750609; doi:10.1186/s12879-025-12214-5)
Supplement: Supplementary file 2 — Supplementary Material 2 [file 12879_2025_12214_MOESM2_ESM.xlsx]

## Sheet: Sheet1
title	authors	year	abstract	source	country_or_region	study_design	climate_factor	disease_type	surveillance_response	pathogen_or_condition	population_affected	key_findings	knowledge_gap	relevance_score	climate_theme	disease_theme	intervention_theme	income_level
Assessing dengue seroprevalence among people living with HIV (PLWH) in rome, Italy: Insights from the 2023 Italian autochthonous outbreak.	Salvo PF; Lombardi F; Sanfilippo A; Iannone V; Baldin G; Borghetti A; Torti C; Di Giambenedetto S	2025	BACKGROUND: Global warming has facilitated the spread of mosquito-borne diseases, including dengue, to non-endemic areas like Italy. People living with HIV (PLWH) are at increased risk of severe dengue, especially during secondary infections, but current vaccination options are constrained by safety considerations. This study assesses the seroprevalence of IgG anti-DENV among PLWH in Italy, after…	PubMed	Italy	Cross-sectional survey	precipitation; temperature increase	vector-borne; viral		dengue	General population	BACKGROUND: Global warming has facilitated the spread of mosquito-borne diseases, including dengue, to non-endemic areas like Italy. People living with HIV (PLWH) are at increased risk of severe dengue, especially during secondary infections, but current vaccination options are constrained by safety considerations. This study assesses the seroprevalence of IgG anti-DENV among PLWH in Italy, after…		5	Sıcaklık artışı	Vektörle bulaşan hastalıklar		Developed
Impact of dual climatic and socioeconomic factors on global trends in infectious disease outbreaks.	Qu Z; Zhang L; Sha Y; Zhang B; Zhang K	2025	A recurrent pattern has been observed in global infectious disease outbreaks in recent decades. Nevertheless, quantifying the impact of global change on infectious disease outbreaks remains a challenging endeavor. This study examines the spatiotemporal characteristics of global infectious disease outbreaks and the extent to which global climatic and socioeconomic factors influence them, as well a…	PubMed	Global	Observational study	general climate; temperature increase	General infectious disease		influenza, tuberculosis	General population	A recurrent pattern has been observed in global infectious disease outbreaks in recent decades. Nevertheless, quantifying the impact of global change on infectious disease outbreaks remains a challenging endeavor. This study examines the spatiotemporal characteristics of global infectious disease outbreaks and the extent to which global climatic and socioeconomic factors influence them, as well a…		5	Sıcaklık artışı	Solunum yolu		Developing/Low Income
Climate Change and Zoonotic Disease Outbreaks: Emerging Evidence from Epidemiology and Toxicology.	Borham A; Abdel Motaal K; ElSersawy N; Ahmed YF; Mahmoud S; Musaibah AS; Abdelnaser A	2025	BACKGROUND: Disruptions in the mesh of the ecosystem come with implications that severely harm the sustainability and the equilibrium of life. Interactions of humans, animals, and many other organisms, along with the whole ecological complex, have given birth to zoonotic diseases, which can vary in type and burden. Collaborative efforts put into the prioritization of environmental, animal, and hu…	PubMed	Global	Review	general climate	vector-borne	Adaptation, Early warning system, Policy, Preparedness, Response, Surveillance, early warning; policy; preparedness; resilience planning; surveillance	tuberculosis	Unspecified	BACKGROUND: Disruptions in the mesh of the ecosystem come with implications that severely harm the sustainability and the equilibrium of life. Interactions of humans, animals, and many other organisms, along with the whole ecological complex, have given birth to zoonotic diseases, which can vary in type and burden. Collaborative efforts put into the prioritization of environmental, animal, and hu…		5	Diğer / Belirtilmemiş	Vektörle bulaşan hastalıklar	İzleme sistemleri / erken uyarı	Developing/Low Income
Evaluation of dengue fever vulnerability in south and southeast asian countries: A multidimensional approach.	Wang Y; Li C; Zhao S; Lin G; Jiang X; Yin S; He M; Wu Q; Guo Z; Wei Y; Ren C; Chong KC	2025	BACKGROUND: Climate change is raising the risk of dengue fever outbreaks in South and Southeast Asia, where public health challenges persist. Warmer temperatures promote year-round mosquito breeding and pathogen transmission, particularly in crowded urban areas. This underscores the urgent need for a comprehensive assessment to develop effective prevention strategies and improve health outcomes. …	PubMed	Sri Lanka	Modeling study	general climate; seasonality; temperature increase	vector-borne	Response, Surveillance, intervention; surveillance	dengue	Unspecified	BACKGROUND: Climate change is raising the risk of dengue fever outbreaks in South and Southeast Asia, where public health challenges persist. Warmer temperatures promote year-round mosquito breeding and pathogen transmission, particularly in crowded urban areas. This underscores the urgent need for a comprehensive assessment to develop effective prevention strategies and improve health outcomes. …		5	Sıcaklık artışı	Vektörle bulaşan hastalıklar	İzleme sistemleri / erken uyarı	Developing/Low Income
The Seasonality and Spatial Landscape of the Historical Climate-Based Suitability of Aedes-Borne Viruses in Four Atlantic Archipelagos.	Geraldes MA; Giovanetti M; Cunha MV; Lourenço J	2025	While archipelagos have a demonstrated role in the stepping-stone process of the global dissemination of Aedes-borne viruses, they are often neglected in epidemiological and modelling studies. Over the past 20 years, some Atlantic archipelagos have witnessed a series of Aedes-borne viral outbreaks, prompting inquiries into the local historical suitability for transmission. In this study, the clim…	PubMed	Global	Modeling study	general climate; seasonality	viral	Surveillance, surveillance	tuberculosis	Unspecified	While archipelagos have a demonstrated role in the stepping-stone process of the global dissemination of Aedes-borne viruses, they are often neglected in epidemiological and modelling studies. Over the past 20 years, some Atlantic archipelagos have witnessed a series of Aedes-borne viral outbreaks, prompting inquiries into the local historical suitability for transmission. In this study, the clim…		5	Diğer / Belirtilmemiş	Solunum yolu	İzleme sistemleri / erken uyarı	Developing/Low Income
Emergence and spatiotemporal incidence of dengue in Rio Grande do Sul, Brazil.	Baes Pereira S; Conrad Bohm B; Dos Reis Gomes A; Aguiar Gonçalves G; Campos Pereira Bruhn N; Silva Belo V; Aguilera-Benavente F; Pascoti Bruhn FR	2025	This ecological study used surveillance data to examine the spatiotemporal dynamics of dengue in RS from 2007 to 2023. The temporal progression and geographic distribution of the cases were analyzed using generalized additive models (GAM), Local Indicators of Spatial Association (LISA), and spatiotemporal scan statistics. During the study period, 126,067 dengue cases and 142 deaths were reported,…	PubMed	Brazil	Modeling study		vector-borne	Response, Surveillance, surveillance	dengue	Unspecified	This ecological study used surveillance data to examine the spatiotemporal dynamics of dengue in RS from 2007 to 2023. The temporal progression and geographic distribution of the cases were analyzed using generalized additive models (GAM), Local Indicators of Spatial Association (LISA), and spatiotemporal scan statistics. During the study period, 126,067 dengue cases and 142 deaths were reported,…		5		Vektörle bulaşan hastalıklar	İzleme sistemleri / erken uyarı	Developing/Low Income
Hotspots and Trends in Research on Early Warning of Infectious Diseases: A Bibliometric Analysis Using CiteSpace.	Yang X; Wang H; Lu H	2025	Background: Emerging and re-emerging infectious diseases (EIDs and Re-EIDs) cause significant economic crises and public health problems worldwide. Epidemics appear to be more frequent, complex, and harder to prevent. Early warning systems can significantly reduce outbreak response times, contributing to better patient outcomes. Improving early warning systems and methods might be one of the most…	PubMed	United States	Modeling study	general climate; heatwave	respiratory; viral	Early warning system, Policy, Response, Surveillance, early warning; policy; surveillance	influenza, covid	Unspecified	Background: Emerging and re-emerging infectious diseases (EIDs and Re-EIDs) cause significant economic crises and public health problems worldwide. Epidemics appear to be more frequent, complex, and harder to prevent. Early warning systems can significantly reduce outbreak response times, contributing to better patient outcomes. Improving early warning systems and methods might be one of the most…		5	Sıcaklık artışı	Solunum yolu	İzleme sistemleri / erken uyarı	Developed
Impact of temperature variations on burden of lower respiratory infections under climate change (1990-2021).	Huang W; Yin L; Li H; Yang W; Huang S; Wang L; Wang K; Hao Y; Wu Q; Liu H	2025	OBJECTIVES: We aimed to evaluate the global burden and trends of lower respiratory infections (LRIs) attributable to non-optimal temperatures between 1990 and 2021, focusing on age, period, and cohort effects as well as health inequalities to inform targeted public health policies. METHODS: Using the Global Burden of Disease 2021 database, we obtained the age-standardized mortality rate (ASMR) an…	PubMed	Global	Modeling study	general climate; temperature increase	respiratory	Adaptation, adaptation plan		Children	OBJECTIVES: We aimed to evaluate the global burden and trends of lower respiratory infections (LRIs) attributable to non-optimal temperatures between 1990 and 2021, focusing on age, period, and cohort effects as well as health inequalities to inform targeted public health policies. METHODS: Using the Global Burden of Disease 2021 database, we obtained the age-standardized mortality rate (ASMR) an…		5	Sıcaklık artışı	Solunum yolu	Adaptasyon politikaları	Developing/Low Income
What Are the Drivers Triggering Antimicrobial Resistance Emergence and Spread? Outlook from a One Health Perspective.	Ye Z; Li M; Jing Y; Liu K; Wu Y; Peng Z	2025	Antimicrobial resistance (AMR) has emerged as a critical global public health threat, exacerbating healthcare burdens and imposing substantial economic costs. Currently, AMR contributes to nearly five million deaths annually worldwide, surpassing mortality rates of any single infectious disease. The economic burden associated with AMR-related disease management is estimated at approximately $730 …	PubMed	Global	Review	general climate	bacterial		influenza	Unspecified	Antimicrobial resistance (AMR) has emerged as a critical global public health threat, exacerbating healthcare burdens and imposing substantial economic costs. Currently, AMR contributes to nearly five million deaths annually worldwide, surpassing mortality rates of any single infectious disease. The economic burden associated with AMR-related disease management is estimated at approximately $730 …		5	Diğer / Belirtilmemiş	Solunum yolu		Developing/Low Income
Current and Future Spatial Distribution of the Aedes aegypti in Peru Based on Topoclimatic Analysis and Climate Change Scenarios.	Vergara AJ; Valqui-Reina SV; Cieza-Tarrillo D; Ocaña-Zúñiga CL; Hernández R; Chapa-Gonza SR; Aquiñivin-Silva EA; Fernández-Jeri AB; Santos ARD	2025	Dengue, a febrile disease that has caused epidemics and deaths in South America, especially Peru, is vectored by the Aedes aegypti mosquito. Despite the seriousness of dengue fever, and the expanding range of Ae. aegypti, future distributions of the vector and disease in the context of climate change have not yet been clearly determined. Expanding on previous findings, our study employed bioclima…	PubMed	Global	Modeling study	general climate	vector-borne	Intervention strategies, Response	dengue	Unspecified	Dengue, a febrile disease that has caused epidemics and deaths in South America, especially Peru, is vectored by the Aedes aegypti mosquito. Despite the seriousness of dengue fever, and the expanding range of Ae. aegypti, future distributions of the vector and disease in the context of climate change have not yet been clearly determined. Expanding on previous findings, our study employed bioclima…		5	Diğer / Belirtilmemiş	Vektörle bulaşan hastalıklar	Diğer / Belirtilmemiş	Developing/Low Income
Community Knowledge About Climate Change and Industrialization Impacts on Recurrence of Dengue Epidemics in Selected Districts in Tanzania: A Cross-Sectional Study.	Mweya CN; Mwanyonga SP; Ndelwa LA; Massaro J	2025	BACKGROUND AND AIMS: Dengue fever epidemics pose an increasing public health threat in Tanzania. Climate change and industrialization may influence outbreaks, while community knowledge plays a vital role in prevention. This study examined public knowledge about environmental and anthropogenic impacts on dengue transmission. METHODS: A cross-sectional study was conducted from April to June 2022 wi…	PubMed	Tanzania	Cross-sectional survey	general climate	vector-borne	Intervention strategies, Response	dengue	Elderly	BACKGROUND AND AIMS: Dengue fever epidemics pose an increasing public health threat in Tanzania. Climate change and industrialization may influence outbreaks, while community knowledge plays a vital role in prevention. This study examined public knowledge about environmental and anthropogenic impacts on dengue transmission. METHODS: A cross-sectional study was conducted from April to June 2022 wi…		5	Diğer / Belirtilmemiş	Vektörle bulaşan hastalıklar	Diğer / Belirtilmemiş	Developing/Low Income
Environmental Health Risk Evaluation and Potential to Cause Disease X as a Global Pandemic: A Call for Global Preparedness.	Islam SB; Sultana TN; Dewan SMR; Sohan M; Bhuiyan MA; Islam MR	2025	BACKGROUND AND AIMS: Emerging infectious diseases pose a constant threat to global health and the economy. Among them, the concept of "disease X" has emerged owing to the uncertainty about the identity of the pathogen that may cause the next pandemic. Disease X has gained significant attention due to its potential to cause a public health emergency in the future. This study aimed to investigate d…	PubMed	Global	Review	general climate	bacterial; viral	Adaptation, Preparedness, Surveillance, preparedness; resilience planning; surveillance		Unspecified	BACKGROUND AND AIMS: Emerging infectious diseases pose a constant threat to global health and the economy. Among them, the concept of "disease X" has emerged owing to the uncertainty about the identity of the pathogen that may cause the next pandemic. Disease X has gained significant attention due to its potential to cause a public health emergency in the future. This study aimed to investigate d…		5	Diğer / Belirtilmemiş	Diğer / Belirtilmemiş	İzleme sistemleri / erken uyarı	Developing/Low Income
Impact of Environmental Factors on the Distribution Patterns of Nephropathia Epidemica Cases in Western Europe.	Erazo D; Vincenti-Gonzalez MF; Ghisbain G; Faber M; Reusken C; Sauvage V; Wint W; Leirs H; Dellicour S; Tersago K	2025	BACKGROUND: Environmental factors, such as fluctuations of climatic conditions and land cover, play a pivotal role in driving infectious disease epidemics, particularly those originating from wildlife reservoirs. Orthohantavirus puumalaense, hosted by bank voles in Europe, is the causative agent of a form of hemorrhagic fever and renal syndrome called nephropathia epidemica. Despite two decades o…	PubMed	Germany	Modeling study	general climate; heatwave; seasonality	viral	Early warning system, Preparedness, early warning; preparedness	influenza, tuberculosis	General population	BACKGROUND: Environmental factors, such as fluctuations of climatic conditions and land cover, play a pivotal role in driving infectious disease epidemics, particularly those originating from wildlife reservoirs. Orthohantavirus puumalaense, hosted by bank voles in Europe, is the causative agent of a form of hemorrhagic fever and renal syndrome called nephropathia epidemica. Despite two decades o…		5	Sıcaklık artışı	Solunum yolu	İzleme sistemleri / erken uyarı	Developed
The Growing Threat of Tick-Borne Viruses: Global Trends, Clinical Outcomes, and Diagnostic Strategies.	Damian D	2025	Tick-borne viruses are an increasing global health concern due to their significant impact on humans and animals, as well as their expanding geographic distribution. Notable viruses in this group include the tick-borne encephalitis virus (TBEV), Crimean-Congo hemorrhagic fever virus (CCHFV), Heartland virus (HRTV), and Powassan virus (POWV). This review evaluates their geographic spread, clinical…	PubMed	United States	Review	general climate	vector-borne; viral	Response, Surveillance, intervention; surveillance	tuberculosis	Unspecified	Tick-borne viruses are an increasing global health concern due to their significant impact on humans and animals, as well as their expanding geographic distribution. Notable viruses in this group include the tick-borne encephalitis virus (TBEV), Crimean-Congo hemorrhagic fever virus (CCHFV), Heartland virus (HRTV), and Powassan virus (POWV). This review evaluates their geographic spread, clinical…		5	Diğer / Belirtilmemiş	Vektörle bulaşan hastalıklar	İzleme sistemleri / erken uyarı	Developed
Impact of climate and Aedes albopictus establishment on dengue and chikungunya outbreaks in Europe: a time-to-event analysis.	Farooq Z; Segelmark L; Rocklöv J; Lillepold K; Sewe MO; Briet OJT; Semenza JC	2025	BACKGROUND: The rapid spread of the Asian tiger mosquito (Aedes albopictus) poses a notable public health threat in Europe due to its ability to transmit tropical diseases such as dengue and chikungunya. We aimed to quantify the underlying drivers facilitating and accelerating Europe's transition from sporadic arbovirus outbreaks to Aedes-borne disease endemicity, focusing on dengue and chikungun…	PubMed	Global	Modeling study	general climate; temperature increase	vector-borne; viral	Early warning system, Surveillance, early warning; surveillance	dengue, chikungunya	Unspecified	BACKGROUND: The rapid spread of the Asian tiger mosquito (Aedes albopictus) poses a notable public health threat in Europe due to its ability to transmit tropical diseases such as dengue and chikungunya. We aimed to quantify the underlying drivers facilitating and accelerating Europe's transition from sporadic arbovirus outbreaks to Aedes-borne disease endemicity, focusing on dengue and chikungun…		5	Sıcaklık artışı	Vektörle bulaşan hastalıklar	İzleme sistemleri / erken uyarı	Developing/Low Income
Impact of climate change and variability on the occurrence and distribution of Trypanosoma vectors in The Gambia.	Kargbo A; Dafka S; Osman AM; Koua HK; Vieira RFC; Rocklöv J	2025	Extreme weather events can lead to infectious disease outbreaks, especially those spread by hematophagous flies, and The Gambia is particularly vulnerable to climate change. To the best of our knowledge, no one has ever documented the relationship between climate variability and change and the distribution of the hematophagous flies belonging to the families Glossinidae, Tabanidae, and Stomoxyina…	PubMed	Global	Modeling study	general climate; humidity; temperature increase	General infectious disease	Early warning system, Policy, policy	influenza, tuberculosis	Unspecified	Extreme weather events can lead to infectious disease outbreaks, especially those spread by hematophagous flies, and The Gambia is particularly vulnerable to climate change. To the best of our knowledge, no one has ever documented the relationship between climate variability and change and the distribution of the hematophagous flies belonging to the families Glossinidae, Tabanidae, and Stomoxyina…		5	Sıcaklık artışı	Solunum yolu	İzleme sistemleri / erken uyarı	Developing/Low Income
Spatial and seasonal dynamics of mosquito species in Harris County, Texas, highlight risk of arbovirus introduction and transmission.	Jibowu M; Vigilant M; Costa-da-Silva AL; Nelson A; Essigmann HT; Brown EL; Gunter SM	2025	Mosquito-borne diseases pose a significant public health threat, particularly in densely populated urban areas. Climate change, urbanization, and global connectivity have fueled the expansion of mosquitoes and their associated pathogens, increasing the disease burden. Harris County, Texas, is among the most vulnerable regions in the United States for mosquito-borne disease outbreaks, underscoring…	PubMed	United States	Interventional study	general climate; seasonality	Vector-borne disease	Response, Surveillance, surveillance	tuberculosis	General population	Mosquito-borne diseases pose a significant public health threat, particularly in densely populated urban areas. Climate change, urbanization, and global connectivity have fueled the expansion of mosquitoes and their associated pathogens, increasing the disease burden. Harris County, Texas, is among the most vulnerable regions in the United States for mosquito-borne disease outbreaks, underscoring…		5	Diğer / Belirtilmemiş	Vektörle bulaşan hastalıklar	İzleme sistemleri / erken uyarı	Developed
Climate Change, Cryosphere Retreat, and Human Health.	Wang X; Tong S; Wang Y; Ma L; Shi X	2025	The cryosphere, encompassing glaciers, ice sheets, permafrost, and snow, plays a critical role in regulating climate and sustaining human wellbeing. However, climate change is driving widespread cryosphere degradation, intensifying geophysical and climate-related hazards that pose escalating risks to the public health and safety. The resulting decline in both the quantity and quality of cryospher…	PubMed	Global	Observational study	flooding; general climate	General infectious disease	Adaptation, resilience planning	tuberculosis	General population	The cryosphere, encompassing glaciers, ice sheets, permafrost, and snow, plays a critical role in regulating climate and sustaining human wellbeing. However, climate change is driving widespread cryosphere degradation, intensifying geophysical and climate-related hazards that pose escalating risks to the public health and safety. The resulting decline in both the quantity and quality of cryospher…		5	Doğal afetler	Solunum yolu	Adaptasyon politikaları	Developing/Low Income
Challenges and Adaptive Measures for the Potential Next Pandemic Caused by Climate Change.	Moslehi S; Narimani S; Soleimanpour S	2025	Climate change is increasingly recognized as a significant driver of emerging infectious diseases, with the potential to catalyze the next global pandemic. This paper explores the complex interplay between climate change and the emergence of novel pathogens, emphasizing the environmental, ecological, and socio-economic factors that contribute to disease transmission. Rising temperatures, altered …	PubMed	Global	Observational study	general climate; temperature increase	Zoonotic disease	Early warning system, Policy, Preparedness, Surveillance, early warning; policy; preparedness; surveillance	tuberculosis	General population	Climate change is increasingly recognized as a significant driver of emerging infectious diseases, with the potential to catalyze the next global pandemic. This paper explores the complex interplay between climate change and the emergence of novel pathogens, emphasizing the environmental, ecological, and socio-economic factors that contribute to disease transmission. Rising temperatures, altered …		5	Sıcaklık artışı	Solunum yolu	İzleme sistemleri / erken uyarı	Developing/Low Income
Gaps in U.S. livestock data are a barrier to effective environmental and disease management.	Logsdon Muenich R; Aryal S; Ashworth AJ; Bell ML; Boudreau MR; Cunningham SA; Flynn KC; Hamilton KA; Liu T; Mashtare ML; Nelson NG; Rashid B; Saha A; Schaffer-Smith D; Showalter C; Tchamdja A; Thompson J	2025	Livestock are a critical part of our food systems, yet their abundance globally has been cited as a driver of many environmental and human health concerns. Issues such as soil, water, and air pollution, greenhouse gas emissions, aquifer depletion, antimicrobial resistance genes, and zoonotic disease outbreaks have all been linked to livestock operations. While many studies have examined these iss…	PubMed	Global	Observational study		Zoonotic disease	Response, Surveillance, surveillance	tuberculosis	Elderly	Livestock are a critical part of our food systems, yet their abundance globally has been cited as a driver of many environmental and human health concerns. Issues such as soil, water, and air pollution, greenhouse gas emissions, aquifer depletion, antimicrobial resistance genes, and zoonotic disease outbreaks have all been linked to livestock operations. While many studies have examined these iss…		5		Solunum yolu	İzleme sistemleri / erken uyarı	Developing/Low Income
Impact of Global Climate-Change on Ecology of Anopheles Mosquitoes: A Systematic Review.	Shafagh SG; Moradi-Asl E; Mirzagholipour M; Sahlabadi AS; Esmaeili SV; Karami C	2025	BACKGROUND: This study investigated the impact of climate variables on the prevalence of malaria, a climate-sensitive infectious disease. METHODS: A systematic review was conducted on articles published from Mar 2000 to Aug 2023 in Persian and English languages. Overall, 10,731 articles were retrieved, and 58 studies were included in the analysis. RESULTS: Climate variables such as temperature, r…	PubMed	Global	Review	general climate; humidity; precipitation; temperature increase	vector-borne	Adaptation, Response, resilience planning	malaria	Unspecified	BACKGROUND: This study investigated the impact of climate variables on the prevalence of malaria, a climate-sensitive infectious disease. METHODS: A systematic review was conducted on articles published from Mar 2000 to Aug 2023 in Persian and English languages. Overall, 10,731 articles were retrieved, and 58 studies were included in the analysis. RESULTS: Climate variables such as temperature, r…		5	Sıcaklık artışı	Vektörle bulaşan hastalıklar	Adaptasyon politikaları	Developing/Low Income
Climate change unveils hidden microbial dangers.	Yu H	2025	Climate change is driving unprecedented transformations in aquatic ecosystems, where microorganisms play a fundamental role in maintaining ecological balance and human health security. Rising water temperatures, pollution intensification, and extreme weather events are driving significant shifts in microbial community structures. These changes facilitate the proliferation of pathogenic microorgan…	PubMed	Global	Review	general climate; temperature increase	bacterial; enteric	Adaptation, Early warning system, Surveillance, early warning; resilience planning; surveillance	cholera	General population	Climate change is driving unprecedented transformations in aquatic ecosystems, where microorganisms play a fundamental role in maintaining ecological balance and human health security. Rising water temperatures, pollution intensification, and extreme weather events are driving significant shifts in microbial community structures. These changes facilitate the proliferation of pathogenic microorgan…		5	Sıcaklık artışı	Su ve gıda kaynaklı	İzleme sistemleri / erken uyarı	Developing/Low Income
The Spread of the Mosquito-Transmitted West Nile Virus in North America and Europe.	Brüssow H; Figuerola J	2025	West Nile virus (WNV) disease, a mosquito-transmitted Flavivirus infection, represents a substantial public health research interest. This virus was unknown in the Western hemisphere until it was introduced in 1999 into an immunologically naïve population. WNV caused an epizootic and epidemic in New York City. The infection then swept over North America, causing mass mortality in birds and cumula…	PubMed	United States	Review	general climate; temperature increase	vector-borne; viral		west nile	General population	West Nile virus (WNV) disease, a mosquito-transmitted Flavivirus infection, represents a substantial public health research interest. This virus was unknown in the Western hemisphere until it was introduced in 1999 into an immunologically naïve population. WNV caused an epizootic and epidemic in New York City. The infection then swept over North America, causing mass mortality in birds and cumula…		5	Sıcaklık artışı	Vektörle bulaşan hastalıklar		Developed
Future-proofing cities against negative city mobility and public health impacts of impending natural hazards: a system dynamics modelling study.	Garcia L; Hafezi M; Lima L; Millett C; Thompson J; Wang R; Akaraci S; Goel R; Reis R; Nice KA; Zapata-Diomedi B; Hallal PC; Moro E; Amoako C; Hunter RF	2025	BACKGROUND: The world faces increasing risk from more frequent and larger scale natural hazards, including infectious disease outbreaks (IDOs) and climate change-related extreme weather events (EWEs). These natural hazards are expected to have adverse mobility and public health impacts, with people living in cities especially vulnerable. Little is known about how transport systems can be optimall…	PubMed	India	Modeling study	flooding; general climate	General infectious disease	Adaptation, resilience planning	tuberculosis	Unspecified	BACKGROUND: The world faces increasing risk from more frequent and larger scale natural hazards, including infectious disease outbreaks (IDOs) and climate change-related extreme weather events (EWEs). These natural hazards are expected to have adverse mobility and public health impacts, with people living in cities especially vulnerable. Little is known about how transport systems can be optimall…		5	Doğal afetler	Solunum yolu	Adaptasyon politikaları	Developing/Low Income
Dengue and chikungunya viruses among febrile travelers entering Iran (2015-2021): Evidence of multiple introductions from different countries.	Jalali T; Pouriayevali MH; Sajadi M; Gerdooei S; Mohammadi T; Tavakoli M; Khakifirouz S; Farhan Asadi L; Shamas Nosrati MS; Eybpoosh S; Salehi-Vaziri M	2025	OBJECTIVES: Recent outbreaks of dengue, chikungunya, and Zika have underscored the growing threat to public health. This study retrospectively describes the presence of these viruses among febrile travelers entering Iran between 2015 and 2021. Although Iran had no local transmission until 2024, several factors increased the risk of outbreaks, including the presence of mosquito vectors, favorable …	PubMed	Global	Observational study	general climate; humidity; precipitation	vector-borne; viral		dengue, zika, chikungunya	Unspecified	OBJECTIVES: Recent outbreaks of dengue, chikungunya, and Zika have underscored the growing threat to public health. This study retrospectively describes the presence of these viruses among febrile travelers entering Iran between 2015 and 2021. Although Iran had no local transmission until 2024, several factors increased the risk of outbreaks, including the presence of mosquito vectors, favorable …		5	Yağış / kuraklık değişimleri	Vektörle bulaşan hastalıklar		Developing/Low Income
Has the epidemiologic conundrum of Rift Valley fever changed?	Kivaria F; Mucheru G; Caudell M; Bebay C	2025	Rift Valley fever (RVF) is an acute, vector-borne viral zoonotic disease primarily affecting cattle, sheep, goats, and camels with significant public health and socio-economic impacts. The disease, caused by the Rift Valley fever virus (RVFV), has a complex epidemiology involving multiple vertebrate hosts and mosquito vectors. RVF outbreaks are often associated with prolonged rainfall and floodin…	PubMed	Unspecified	Epidemiological study	flooding; general climate; precipitation	viral	Health education, Preparedness, Response, Surveillance, preparedness; surveillance	tuberculosis	Unspecified	Rift Valley fever (RVF) is an acute, vector-borne viral zoonotic disease primarily affecting cattle, sheep, goats, and camels with significant public health and socio-economic impacts. The disease, caused by the Rift Valley fever virus (RVFV), has a complex epidemiology involving multiple vertebrate hosts and mosquito vectors. RVF outbreaks are often associated with prolonged rainfall and floodin…		5	Yağış / kuraklık değişimleri	Solunum yolu	İzleme sistemleri / erken uyarı	Developing/Low Income
Wearable device monitoring of HIV health in the face of climate change and weather exposures: protocol for a mixed-methods study.	Kassem N; Boutros P; Kwaro D; Muma J; Obor D; Munga S; Maggioni MA; Bärnighausen T; Winkler VF; Barteit S	2025	INTRODUCTION: Climate change and HIV are interconnected epidemics that increase vulnerability in people living with HIV (PLWH), particularly in sub-Saharan Africa. Despite their public health significance, research on the synergistic effects of these epidemics on the health of PLWH is limited. The advancement of non-invasive wearable technology offers an opportunity to leverage objective health d…	PubMed	Germany	Review	general climate; humidity; temperature increase	General infectious disease	Policy, Surveillance, policy; surveillance		General population	INTRODUCTION: Climate change and HIV are interconnected epidemics that increase vulnerability in people living with HIV (PLWH), particularly in sub-Saharan Africa. Despite their public health significance, research on the synergistic effects of these epidemics on the health of PLWH is limited. The advancement of non-invasive wearable technology offers an opportunity to leverage objective health d…		5	Sıcaklık artışı	Diğer / Belirtilmemiş	İzleme sistemleri / erken uyarı	Developed
Proper pandemic preparedness requires an integrated cross-regional effort, the case of the ECLIPSE consortium in America: a narrative review.	Bernardin A; Masrour T; Partridge B; Martin AJM; Kelly A; Perez-Acle T	2025	BACKGROUND: Emerging and re-emerging infectious diseases pose significant threats to global public health, economic stability, and security. This paper focuses on three critical examples: Highly Pathogenic Avian Influenza (HPAI), Dengue Fever (DF), and Antimicrobial Resistance (AMR), emphasizing the importance of the One Health approach, which integrates human, animal, and environmental health st…	PubMed	Global	Modeling study	general climate	respiratory; vector-borne	Adaptation, Policy, Response, Surveillance, policy; resilience planning; surveillance	dengue, influenza	Unspecified	BACKGROUND: Emerging and re-emerging infectious diseases pose significant threats to global public health, economic stability, and security. This paper focuses on three critical examples: Highly Pathogenic Avian Influenza (HPAI), Dengue Fever (DF), and Antimicrobial Resistance (AMR), emphasizing the importance of the One Health approach, which integrates human, animal, and environmental health st…		5	Diğer / Belirtilmemiş	Vektörle bulaşan hastalıklar	İzleme sistemleri / erken uyarı	Developing/Low Income
The Hidden Threat: Rodent-Borne Viruses and Their Impact on Public Health.	Shehata AA; Parvin R; Tasnim S; Duarte PM; Rodriguez-Morales AJ; Basiouni S	2025	Rodents represent the most diverse order of mammals, comprising over 2200 species and nearly 42% of global mammalian biodiversity. They are major reservoirs of zoonotic pathogens, including viruses, bacteria, protozoa, and fungi, and are particularly effective at transmitting diseases, especially synanthropic species that live in close proximity to humans. As of April 2025, approximately 15,205 r…	PubMed	Global	Review	general climate	bacterial; viral	Health education, Surveillance, surveillance	tuberculosis	Unspecified	Rodents represent the most diverse order of mammals, comprising over 2200 species and nearly 42% of global mammalian biodiversity. They are major reservoirs of zoonotic pathogens, including viruses, bacteria, protozoa, and fungi, and are particularly effective at transmitting diseases, especially synanthropic species that live in close proximity to humans. As of April 2025, approximately 15,205 r…		5	Diğer / Belirtilmemiş	Solunum yolu	İzleme sistemleri / erken uyarı	Developing/Low Income
Cryosphere microbial communities as a reservoir of hidden risks to human and ecosystem's health.	Caruso G; Rizzo C	2025	Cold environments harbour a variety of psychrophilic microbes adapted to survive in a range of habitats, such as sea-ice, permafrost, rivers, surface and subglacial lakes, and lake brines. In polar environments, which are particularly sensitive to climate change, increasing temperatures and freezing-thawing phenomena of frozen substrates can lead to the release of cold-adapted microorganisms and …	PubMed	Global	Review	general climate; temperature increase	General infectious disease		tuberculosis	Unspecified	Cold environments harbour a variety of psychrophilic microbes adapted to survive in a range of habitats, such as sea-ice, permafrost, rivers, surface and subglacial lakes, and lake brines. In polar environments, which are particularly sensitive to climate change, increasing temperatures and freezing-thawing phenomena of frozen substrates can lead to the release of cold-adapted microorganisms and …		5	Sıcaklık artışı	Solunum yolu		Developing/Low Income
The impact of climate change on Aedes aegypti distribution and dengue fever prevalence in semi-arid regions: A case study of Tehran Province, Iran.	Abbasi E	2025	INTRODUCTION: Climate change profoundly affects ecosystems and public health, particularly by altering the dynamics of vector-borne diseases. This study investigates the impact of climate change on the distribution and biological behavior of Aedes aegypti mosquitoes and the prevalence of dengue fever in Tehran Province, a semi-arid region of Iran. Over the past two decades, the province has exper…	PubMed	Global	Modeling study	general climate; heatwave; precipitation; temperature increase	vector-borne	Response, Surveillance, intervention; surveillance	dengue	General population	INTRODUCTION: Climate change profoundly affects ecosystems and public health, particularly by altering the dynamics of vector-borne diseases. This study investigates the impact of climate change on the distribution and biological behavior of Aedes aegypti mosquitoes and the prevalence of dengue fever in Tehran Province, a semi-arid region of Iran. Over the past two decades, the province has exper…		5	Sıcaklık artışı	Vektörle bulaşan hastalıklar	İzleme sistemleri / erken uyarı	Developing/Low Income
Review on progress, challenges, and recommendations for implementing the One Health approach in the Eastern Mediterranean Region.	Samhouri D; Mahrous H; Saidouni A; El Kholy A; Ghazy RM; Sadek M; Kodama C; Tayler E; Holm M; Al Eryani SM; Al Zein EI; Al-Qahtani FS; Malkawi M	2025	BACKGROUND: Emerging infectious Diseases have affected many Eastern Mediterranean Region (EMR) countries in the past two decades, leading to outbreaks and considerable increases in mortality rates. In addition, fragmented or destroyed health care infrastructure due to ongoing conflicts and humanitarian crises, weak governance and regulatory capacity, including poor infection prevention and contro…	PubMed	Global	Review		General infectious disease		tuberculosis	Unspecified	BACKGROUND: Emerging infectious Diseases have affected many Eastern Mediterranean Region (EMR) countries in the past two decades, leading to outbreaks and considerable increases in mortality rates. In addition, fragmented or destroyed health care infrastructure due to ongoing conflicts and humanitarian crises, weak governance and regulatory capacity, including poor infection prevention and contro…		5		Solunum yolu		Developing/Low Income
Strengthening resilience to emerging vector-borne diseases in Europe: lessons learnt from countries facing endemic transmission.	Charnley GEC; Alcayna T; Almuedo-Riera A; Antoniou C; Badolo A; Bartumeus F; Boodram LL; Bueno-Marí R; Codeço C; Codeço Coelho F; Costa F; Cox H; Haddad N; Hamid NA; Kittayapong P; Korukluoğlu G; Michaelakis A; Maciel-de-Freitas R; Montalvo T; Muñoz J; Oliveras SS; Palmer JRB; Barboza Pizard CJ; Ribeiro GS; Lowe R	2025	Emerging vector-borne diseases (VBDs) are a major public health concern worldwide. Climate change, environmental degradation and globalisation have led to an expansion in the range of many vectors and an erosion of transmission barriers, increasing human exposure to new pathogens and the risk for emerging VBD outbreaks. Europe is potentially underprepared for the increasing threat of VBDs, due to…	PubMed	Global	Interventional study	general climate	General infectious disease	Intervention strategies, Response	tuberculosis	Unspecified	Emerging vector-borne diseases (VBDs) are a major public health concern worldwide. Climate change, environmental degradation and globalisation have led to an expansion in the range of many vectors and an erosion of transmission barriers, increasing human exposure to new pathogens and the risk for emerging VBD outbreaks. Europe is potentially underprepared for the increasing threat of VBDs, due to…		5	Diğer / Belirtilmemiş	Solunum yolu	Diğer / Belirtilmemiş	Developing/Low Income
Trends and geographic distribution of bacterial zoonoses in veterinary cases in the Eastern Cape: A ten-year retrospective analysis.	Nnadozie CF; Odume ON	2025	Diseases affecting livestock can have ripple effects on surrounding ecosystems, especially by contaminating water sources. Their occurrence poses significant public health issues, especially in areas such as the Eastern Cape province in South Africa, susceptible to climatic variations and where people and animals often share water sources, increasing the risk of transmission of waterborne zoonose…	PubMed	South Africa	Observational study	heatwave	bacterial; viral	Surveillance	tuberculosis	Unspecified	Diseases affecting livestock can have ripple effects on surrounding ecosystems, especially by contaminating water sources. Their occurrence poses significant public health issues, especially in areas such as the Eastern Cape province in South Africa, susceptible to climatic variations and where people and animals often share water sources, increasing the risk of transmission of waterborne zoonose…		5	Sıcaklık artışı	Solunum yolu	İzleme sistemleri / erken uyarı	Developing/Low Income
Multi-antigen serology and a diagnostic algorithm for the detection of arbovirus infections as novel tools for arbovirus preparedness in southeast Europe (MERMAIDS-ARBO): a prospective observational study.	Kasbergen LMR; de Bruin E; Chandler F; Sigfrid L; Chan XHS; Hookham L; Wei J; Chen S; GeurtsvanKessel CH; Scherbeijn S; Charrel RN; Ayhan N; Lee JL; Corman VM; Reusken C; Loens K; Popescu CP; Lupse M; Briciu V; Văsieşiu AM; Pipero P; Harxhi A; Puca E; Ponosheci Biçaku A; Travar M; Ostojić M; Baljic R; Arapović J; Ledina D; Cekinović Grbeša Đ; Čabraja I; Kurolt IC; Halichidis S; Birlutiu V; Dumitr…	2025	BACKGROUND: Arboviruses are increasingly affecting Europe, partly due to the effects of climate change. This increase in range and impact emphasises the need to improve preparedness for emerging arboviral infections that often co-circulate and might have overlapping clinical syndromes. We aimed to strengthen surveillance networks for four clinically relevant arboviruses in southeast Europe. METHO…	PubMed	Global	Observational study	general climate; heatwave; seasonality	vector-borne; viral	Preparedness, Surveillance, preparedness; surveillance	west nile	Elderly	BACKGROUND: Arboviruses are increasingly affecting Europe, partly due to the effects of climate change. This increase in range and impact emphasises the need to improve preparedness for emerging arboviral infections that often co-circulate and might have overlapping clinical syndromes. We aimed to strengthen surveillance networks for four clinically relevant arboviruses in southeast Europe. METHO…		5	Sıcaklık artışı	Vektörle bulaşan hastalıklar	İzleme sistemleri / erken uyarı	Developing/Low Income
Impact of Climate Change and Extreme Temperature on the Incidence of Infectious Disease Among Children and Adolescents in China: A Nationwide Case-crossover Study with over 8.7 million cases between 2008 and 2019.	Chen L; Liu D; Guo Y; Wen B; Wu Y; Xing Y; Zhang Y; Song X; Wang R; Jiang J; Qin Y; Ma J; Geng M; Dong Y; Song Y; Alhambra DP; Xie J	2025	BACKGROUND: The relationship between ambient temperature and infectious disease incidence lacks comprehensive documentation. Our study, therefore, sought to systematically determine the national association between temperature and the incidence of infectious diseases, categorized into respiratory, gastrointestinal and enterovirus, and vector-borne categories. We aimed to study the association bet…	PubMed	China	Observational study	general climate; heatwave; temperature increase	enteric; respiratory; vector-borne; viral		dengue	Children	BACKGROUND: The relationship between ambient temperature and infectious disease incidence lacks comprehensive documentation. Our study, therefore, sought to systematically determine the national association between temperature and the incidence of infectious diseases, categorized into respiratory, gastrointestinal and enterovirus, and vector-borne categories. We aimed to study the association bet…		5	Sıcaklık artışı	Vektörle bulaşan hastalıklar		Developing/Low Income
Implication of environmental factors on the pathogenicity of Vibrio vulnificus: Insights into gene activation and disease outbreak.	Bharathan A; Arafath Y; Fathima A; Hassan S; Singh P; Kiran GS; Selvin J	2025	Climate change, particularly rising sea surface temperatures and altered salinity levels has contributed to the increased prevalence of Vibrio vulnificus infections in humans and marine life. This opportunistic pathogen thrives in warm, estuarine environments, and its virulence is influenced by temperature-dependent gene expression, such as the activation of pVvBt2. Elevated temperatures and iron…	PubMed	Global	Review	general climate; precipitation; temperature increase	General infectious disease	Intervention strategies, Response	influenza, tuberculosis	Unspecified	Climate change, particularly rising sea surface temperatures and altered salinity levels has contributed to the increased prevalence of Vibrio vulnificus infections in humans and marine life. This opportunistic pathogen thrives in warm, estuarine environments, and its virulence is influenced by temperature-dependent gene expression, such as the activation of pVvBt2. Elevated temperatures and iron…		5	Sıcaklık artışı	Solunum yolu	Diğer / Belirtilmemiş	Developing/Low Income
Climatic drivers of infectious diarrheal disease epidemics in China: An empirical dynamic modeling analysis of 21 million cases.	Zhou J; Yao Y; Li L; Wang X; Dai T; Cai X; Wang L; She Y; Zhang X; Zhang J; Zhou H; Wu H; Guo P	2025	Infectious diarrheal diseases continue to impose a heavy public health burden in China, despite significant advancements in sanitation and economic development. While existing evidence has linked climate factors to the dynamics of these diseases, the heterogeneous climatic conditions and complex nonlinear interactions among meteorological variables give rise to intricate epidemic patterns that co…	PubMed	China	Modeling study	general climate; humidity; temperature increase	enteric	Early warning system, Response, Surveillance, early warning; intervention; risk mapping; surveillance	cholera	Unspecified	Infectious diarrheal diseases continue to impose a heavy public health burden in China, despite significant advancements in sanitation and economic development. While existing evidence has linked climate factors to the dynamics of these diseases, the heterogeneous climatic conditions and complex nonlinear interactions among meteorological variables give rise to intricate epidemic patterns that co…		5	Sıcaklık artışı	Su ve gıda kaynaklı	İzleme sistemleri / erken uyarı	Developing/Low Income
Estimating coccidioidomycosis endemicity while accounting for imperfect detection using spatio-temporal occupancy modeling.	Hepler SA; Kaufeld KA; Kline D; Greene A; Gorris ME	2025	Coccidioidomycosis, or Valley fever, is an infectious disease caused by inhaling Coccidioides fungal spores. Incidence has risen in recent years, and it is believed the endemic region for Coccidioides is expanding in response to climate change. While Valley fever case data can help us understand trends in disease risk, using case data as a proxy for Coccidioides endemicity is not ideal because ca…	PubMed	United States	Modeling study	general climate	General infectious disease	Response, Surveillance, surveillance		Unspecified	Coccidioidomycosis, or Valley fever, is an infectious disease caused by inhaling Coccidioides fungal spores. Incidence has risen in recent years, and it is believed the endemic region for Coccidioides is expanding in response to climate change. While Valley fever case data can help us understand trends in disease risk, using case data as a proxy for Coccidioides endemicity is not ideal because ca…		5	Diğer / Belirtilmemiş	Diğer / Belirtilmemiş	İzleme sistemleri / erken uyarı	Developed
Rift Valley Fever in Rwanda Is Urging for Enhancing Global Health Security Through Multisectoral One Health Strategy.	Muvunyi CM; Ngabonziza JCS; Siddig EE; Ahmed A	2025	Rift Valley fever (RVF) is a devastating zoonotic mosquito-borne viral hemorrhagic fever disease that threats human and animal health and biodiversity in Africa, including in Rwanda. RVF is increasingly outbreaking in Africa, leading to devastating impacts on health, socioeconomic stability and growth, and food insecurity in the region, particularly among livestock-dependent communi-ties. This sy…	PubMed	Global	Review	general climate	Vector-borne disease	Policy, Response, Surveillance, policy; surveillance	tuberculosis	Unspecified	Rift Valley fever (RVF) is a devastating zoonotic mosquito-borne viral hemorrhagic fever disease that threats human and animal health and biodiversity in Africa, including in Rwanda. RVF is increasingly outbreaking in Africa, leading to devastating impacts on health, socioeconomic stability and growth, and food insecurity in the region, particularly among livestock-dependent communi-ties. This sy…		5	Diğer / Belirtilmemiş	Vektörle bulaşan hastalıklar	İzleme sistemleri / erken uyarı	Developing/Low Income
Vibrio cholerae: Understanding a persistent pathogen in Sub-Saharan Africa and the East Mediterranean Region.	Siamalube B; Ehinmitan E	2025	Vibrio cholerae remains a significant public health threat in Sub-Saharan Africa and the East Mediterranean Region, where recurrent outbreaks are driven by inadequate water, sanitation, and hygiene infrastructure, climatic variability, and socio-political instability. This review explores the persistence of the pathogen in these regions, examining its epidemiology, environmental reservoirs, and g…	PubMed	Global	Review	general climate	enteric	Adaptation, Response, Surveillance, adaptation plan; surveillance	cholera	Unspecified	Vibrio cholerae remains a significant public health threat in Sub-Saharan Africa and the East Mediterranean Region, where recurrent outbreaks are driven by inadequate water, sanitation, and hygiene infrastructure, climatic variability, and socio-political instability. This review explores the persistence of the pathogen in these regions, examining its epidemiology, environmental reservoirs, and g…		5	Diğer / Belirtilmemiş	Su ve gıda kaynaklı	İzleme sistemleri / erken uyarı	Developing/Low Income
Identification of climate-sensitive disease incidences in vietnam: A longitudinal retrospective analysis of infectious disease rates between 2014 and 2022.	Hoang CQ; Huynh Nguyen QP; Huynh Nguyen TP; Nguyen HT; Hoang LT; Vu GH; Kim WK; Nguyen HD	2025	OBJECTIVE: There is a growing correlation between the rise in infectious diseases and climate change; however, little is known about the interactions and mixed effects of climate factors on infectious diseases. METHOD: We conducted a retrospective longitudinal study spanning 108 consecutive months from 2014 to 2022 in Can Tho, Vietnam to identify common infectious diseases (excluding tuberculosis…	PubMed	Global	Longitudinal study	general climate; humidity; temperature increase	enteric; respiratory; vector-borne	Health education, Surveillance, surveillance	dengue, malaria, influenza, covid	Unspecified	OBJECTIVE: There is a growing correlation between the rise in infectious diseases and climate change; however, little is known about the interactions and mixed effects of climate factors on infectious diseases. METHOD: We conducted a retrospective longitudinal study spanning 108 consecutive months from 2014 to 2022 in Can Tho, Vietnam to identify common infectious diseases (excluding tuberculosis…		5	Sıcaklık artışı	Vektörle bulaşan hastalıklar	İzleme sistemleri / erken uyarı	Developing/Low Income
Re-emergence of Aedes aegypti (Linnaeus) in Egypt: Predicting distribution shifts under climate changes.	Soliman MM; El-Hawagry MSA; Samy AM	2025	Aedes aegypti, the primary vector of several medically significant arboviruses-including dengue fever, yellow fever, chikungunya and Zika-was successfully eradicated from Egypt in 1963. However, since 2011, there have been increasing reports of its re-emergence, alongside dengue outbreaks in southern Egyptian governorates, raising significant public health concerns. This study aimed to model the …	PubMed	Global	Modeling study	general climate	vector-borne; viral	Early warning system	dengue, zika, chikungunya	General population	Aedes aegypti, the primary vector of several medically significant arboviruses-including dengue fever, yellow fever, chikungunya and Zika-was successfully eradicated from Egypt in 1963. However, since 2011, there have been increasing reports of its re-emergence, alongside dengue outbreaks in southern Egyptian governorates, raising significant public health concerns. This study aimed to model the …		5	Diğer / Belirtilmemiş	Vektörle bulaşan hastalıklar	İzleme sistemleri / erken uyarı	Developing/Low Income
Emergence and expansion of dengue in Paltas: possible implications of the COVID-19 pandemic and climatic variations.	Quintero B; Ramón-Ochoa AX; Morillo-Puente S; Tenezaca-Ramón DA; Cevallos-Naranjo AS	2025	INTRODUCTION: Dengue is one of the most widespread arboviruses in Latin America and is now affecting areas previously free of transmission. The COVID-19 pandemic and climatic variations appear to have affected the incidence of the disease, abundance of vectors and health programs related to dengue in some countries. OBJECTIVE: To analyze the epidemiology of dengue in Paltas, Ecuador (2016-2022), …	PubMed	Global	Epidemiological study	seasonality	respiratory; vector-borne; viral	Surveillance, surveillance	dengue, covid	Unspecified	INTRODUCTION: Dengue is one of the most widespread arboviruses in Latin America and is now affecting areas previously free of transmission. The COVID-19 pandemic and climatic variations appear to have affected the incidence of the disease, abundance of vectors and health programs related to dengue in some countries. OBJECTIVE: To analyze the epidemiology of dengue in Paltas, Ecuador (2016-2022), …		5	Diğer / Belirtilmemiş	Vektörle bulaşan hastalıklar	İzleme sistemleri / erken uyarı	Developing/Low Income
Staying and delivering: WHO's enduring commitment to healthcare delivery in emergencies and humanitarian settings in the Eastern Mediterranean Region.	Balkhy H	2025	For more than a decade, the WHO Eastern Mediterranean Region (EMR) has faced multiple protracted crises that have plunged nearly half of its 22 countries and territories into severe turmoil. The political conflicts, escalating hostilities and natural disasters have shattered communities, triggered disease outbreaks and placed immense strain on the health systems. In 2022 and 2023 alone, 5 of the …	PubMed	Global	Observational study	general climate; precipitation	General infectious disease		tuberculosis	Unspecified	For more than a decade, the WHO Eastern Mediterranean Region (EMR) has faced multiple protracted crises that have plunged nearly half of its 22 countries and territories into severe turmoil. The political conflicts, escalating hostilities and natural disasters have shattered communities, triggered disease outbreaks and placed immense strain on the health systems. In 2022 and 2023 alone, 5 of the …		5	Yağış / kuraklık değişimleri	Solunum yolu		Developing/Low Income
Unveiling the future: Wavelet- ARIMAX analysis of climate and diarrhea dynamics in Bangladesh's Urban centers.	Waliullah M; Hossain MJ; Hasan MR; Hannan A; Rahman MM	2025	BACKGROUND: Diarrheal infections continue to be a major public health concern in Bangladesh, especially in urban areas where population density and environmental variables increase dissemination risks. Identifying the intricate connections between weather variables and diarrhea epidemics is critical for developing effective public health remedies. METHODS: We deploy the novel approach of Wavelet-…	PubMed	Global	Modeling study	general climate; temperature increase	enteric	Early warning system, early warning	influenza, diarrheal disease	General population	BACKGROUND: Diarrheal infections continue to be a major public health concern in Bangladesh, especially in urban areas where population density and environmental variables increase dissemination risks. Identifying the intricate connections between weather variables and diarrhea epidemics is critical for developing effective public health remedies. METHODS: We deploy the novel approach of Wavelet-…		5	Sıcaklık artışı	Su ve gıda kaynaklı	İzleme sistemleri / erken uyarı	Developing/Low Income
Exploring the burden of cholera in the WHO African region: patterns and trends from 2000 to 2023 cholera outbreak data.	Koua EL; Moussana FH; Sodjinou VD; Kambale F; Kimenyi JP; Diallo S; Okeibunor J; Gueye AS	2025	INTRODUCTION: Cholera outbreaks remain persistent in the WHO African region, with an increased trend in recent years. This study analyses actual drivers of cholera including correlations with water, sanitation, and hygiene (WASH) indicators, and climate change trends. METHODS: This was a cross-sectional descriptive and analytic study. Cholera data from 2000 to 2023 and data relating to cholera dr…	PubMed	Congo	Cross-sectional survey	general climate	enteric	risk mapping	cholera	General population	INTRODUCTION: Cholera outbreaks remain persistent in the WHO African region, with an increased trend in recent years. This study analyses actual drivers of cholera including correlations with water, sanitation, and hygiene (WASH) indicators, and climate change trends. METHODS: This was a cross-sectional descriptive and analytic study. Cholera data from 2000 to 2023 and data relating to cholera dr…		5	Diğer / Belirtilmemiş	Su ve gıda kaynaklı	Diğer / Belirtilmemiş	Developing/Low Income
Addressing the emerging threat of Oropouche virus: implications and public health responses for healthcare systems.	Okesanya OJ; Amisu BO; Adigun OA; Ahmed MM; Agboola AO; Kab T; Eshun G; Ukoaka BM; Oso TA; Ogaya JB; Lucero-Prisno DE 3rd	2025	Oropouche fever is an increasingly significant health concern in tropical and subtropical areas of South and Central America, and is primarily spread by midge vectors. The Oropouche virus (OROV) was first identified in 1955 and has been responsible for numerous outbreaks, particularly in urban environments. Despite its prevalence, the disease is often under-reported, making it difficult to fully …	PubMed	Global	Observational study	general climate	viral	Health education, Surveillance, surveillance	tuberculosis	Unspecified	Oropouche fever is an increasingly significant health concern in tropical and subtropical areas of South and Central America, and is primarily spread by midge vectors. The Oropouche virus (OROV) was first identified in 1955 and has been responsible for numerous outbreaks, particularly in urban environments. Despite its prevalence, the disease is often under-reported, making it difficult to fully …		5	Diğer / Belirtilmemiş	Solunum yolu	İzleme sistemleri / erken uyarı	Developing/Low Income
Introduction of Vector-Borne Infections in Europe: Emerging and Re-Emerging Viral Pathogens with Potential Impact on One Health.	Logiudice J; Alberti M; Ciccarone A; Rossi B; Tiecco G; De Francesco MA; Quiros-Roldan E	2025	The rise and resurgence of vector-borne diseases (VBDs) in Europe pose an expanding public health challenge, exacerbated by climate change, globalization, and ecological disruptions. Both arthropod-borne viruses (arboviruses) transmitted by ticks such as Crimean-Congo hemorrhagic fever and arboviruses transmitted by mosquitoes like dengue, Chikungunya, Zika, and Japanese encephalitis have broaden…	PubMed	Global	Modeling study	general climate; precipitation; temperature increase	vector-borne; viral	Health education, Response, Surveillance, intervention; surveillance	dengue, zika, chikungunya	Unspecified	The rise and resurgence of vector-borne diseases (VBDs) in Europe pose an expanding public health challenge, exacerbated by climate change, globalization, and ecological disruptions. Both arthropod-borne viruses (arboviruses) transmitted by ticks such as Crimean-Congo hemorrhagic fever and arboviruses transmitted by mosquitoes like dengue, Chikungunya, Zika, and Japanese encephalitis have broaden…		5	Sıcaklık artışı	Vektörle bulaşan hastalıklar	İzleme sistemleri / erken uyarı	Developing/Low Income
Epidemiological analysis and potential factors affecting the 2022-23 Crimean-Congo hemorrhagic fever outbreak in Iraq.	Kodama C; Alhilfi RA; Aakef I; Khamasi A; Mahdi S; Hasan HM; Khaleel RI; Naji MM; Esmaeel NK; Haji-Jama S; Legand A; Keiser O; Eckerle I; Formenty PBH	2025	Crimean-Congo hemorrhagic fever (CCHF) is an acute tick-borne disease with a case fatality rate of up to 40% in humans, posing a significant health threat. This study investigates the 2022-23 CCHF outbreaks in Iraq, the highest recorded to date, and analyzes potential factors at the human-animal-environmental interface. Data from the Iraqi government, the World Health Organization, and the World …	PubMed	Congo	Epidemiological study	general climate; seasonality	vector-borne	Preparedness, preparedness	influenza, tuberculosis	Elderly	Crimean-Congo hemorrhagic fever (CCHF) is an acute tick-borne disease with a case fatality rate of up to 40% in humans, posing a significant health threat. This study investigates the 2022-23 CCHF outbreaks in Iraq, the highest recorded to date, and analyzes potential factors at the human-animal-environmental interface. Data from the Iraqi government, the World Health Organization, and the World …		5	Diğer / Belirtilmemiş	Vektörle bulaşan hastalıklar	Diğer / Belirtilmemiş	Developing/Low Income
Global Health's Evolution and Search for Identity.	De Cock KM	2025	Despite earlier attempts to define global health, the discipline's boundaries are unclear, its priorities defined more by funding from high-income countries from the Global North than by global health trends. Governance and resource allocation are challenged by movements such as decolonizing global health. Inherent contradictions within global health derive from its historical evolution from trop…	PubMed	Global	Observational study	general climate	General infectious disease	Preparedness, Response, preparedness		General population	Despite earlier attempts to define global health, the discipline's boundaries are unclear, its priorities defined more by funding from high-income countries from the Global North than by global health trends. Governance and resource allocation are challenged by movements such as decolonizing global health. Inherent contradictions within global health derive from its historical evolution from trop…		5	Diğer / Belirtilmemiş	Diğer / Belirtilmemiş	Diğer / Belirtilmemiş	Developing/Low Income
Emerging Arboviral Diseases in Pakistan: Epidemiology and Public Health Implications.	Ammar M; Moaaz M; Yue C; Fang Y; Zhang Y; Shen S; Deng F	2025	Arboviruses pose significant public health challenges globally, particularly in Pakistan, where deforestation, climate change, urbanization, inadequate sanitation, and natural disasters have all contributed to the spread of mosquito-borne flavivirus diseases like dengue fever. The lack of a thorough national surveillance system has made it difficult to determine the extent and distribution of the…	PubMed	Global	Review	general climate	vector-borne; viral	Policy, Surveillance, policy; surveillance	dengue, zika, chikungunya, west nile	General population	Arboviruses pose significant public health challenges globally, particularly in Pakistan, where deforestation, climate change, urbanization, inadequate sanitation, and natural disasters have all contributed to the spread of mosquito-borne flavivirus diseases like dengue fever. The lack of a thorough national surveillance system has made it difficult to determine the extent and distribution of the…		5	Diğer / Belirtilmemiş	Vektörle bulaşan hastalıklar	İzleme sistemleri / erken uyarı	Developing/Low Income
One-Step Multiplex Polymerase Chain Reaction Assay for the Detection of Major Disease-Transmitting Mosquito Vectors in India.	Karan M; Paul S; Nath S; Das B; Ghosh S; Karmakar S; Mandal P; Bhowmik B; Singh PK; Dixit R; Pal C	2025	Mosquitoes are important vectors that transmit viral, protozoan, and helminthic diseases across the world. Climate change and unplanned urbanization are accelerating the spread of these diseases. Controlling vector-borne diseases can be performed most effectively through vector control. Inadequate knowledge of vector bionomics is an impediment and can lead to inappropriate vector control efforts.…	PubMed	India	Observational study	general climate	Vector-borne disease		tuberculosis	Unspecified	Mosquitoes are important vectors that transmit viral, protozoan, and helminthic diseases across the world. Climate change and unplanned urbanization are accelerating the spread of these diseases. Controlling vector-borne diseases can be performed most effectively through vector control. Inadequate knowledge of vector bionomics is an impediment and can lead to inappropriate vector control efforts.…		5	Diğer / Belirtilmemiş	Vektörle bulaşan hastalıklar		Developing/Low Income
Neuropathogenesis of Old World Alphaviruses: Considerations for the Development of Medical Countermeasures.	Lantz AM; Baxter VK	2025	Chikungunya virus (CHIKV) and other alphaviruses that primarily induce arthritogenic disease in humans, known as "Old World" alphaviruses, present an emerging public health concern as geographic ranges of mosquito vectors expand due to climate change. While a vaccine against CHIKV has recently been approved by several countries in North America and Europe, access to effective preventative counter…	PubMed	Global	Modeling study	general climate	vector-borne; viral		chikungunya	General population	Chikungunya virus (CHIKV) and other alphaviruses that primarily induce arthritogenic disease in humans, known as "Old World" alphaviruses, present an emerging public health concern as geographic ranges of mosquito vectors expand due to climate change. While a vaccine against CHIKV has recently been approved by several countries in North America and Europe, access to effective preventative counter…		5	Diğer / Belirtilmemiş	Vektörle bulaşan hastalıklar		Developing/Low Income
A Review of Aedes aegypti Control in Peru: Approaches and Lessons Learned.	Astete H; Flores-Mendoza C; López-Sifuentes VM; Vásquez GM; Morrison AC	2025	Dengue is the most widespread vector-borne viral infection globally and a serious public health problem. The 2023-2024 dengue outbreak across Latin America has drastically impacted Peru, including previously unaffected areas such as metropolitan Lima and Amazonian rural communities, presumably due to climate change. Research studies conducted in Iquitos, the largest city in the Peruvian Amazon, s…	PubMed	Egypt	Modeling study	general climate	vector-borne; viral		dengue	Unspecified	Dengue is the most widespread vector-borne viral infection globally and a serious public health problem. The 2023-2024 dengue outbreak across Latin America has drastically impacted Peru, including previously unaffected areas such as metropolitan Lima and Amazonian rural communities, presumably due to climate change. Research studies conducted in Iquitos, the largest city in the Peruvian Amazon, s…		5	Diğer / Belirtilmemiş	Vektörle bulaşan hastalıklar		Developing/Low Income
First seroprevalence study of West Nile Virus (WNV) infection in blood donors after the upsurge of West Nile Neuroinvasive Disease (WNND) cases in southern Italy in 2023.	Centrone F; Procacci R; Melilli R; Orlando VA; Colella V; Loconsole D; Amendola A; Venturi G; Ostuni A; Chironna M	2025	BACKGROUND: Mosquito-borne diseases are an emerging threat in Europe. West Nile virus (WNV) is an arbovirus commonly transmitted in an enzootic cycle involving ornithophilic mosquitoes as major vectors. In recent years, global climate change has been identified as a significant driver of the increased spread of this virus. In Italy, outbreaks of WNV infection have been recorded every year in nort…	PubMed	Italy	Cross-sectional survey	general climate	vector-borne; viral	Surveillance, surveillance	west nile	Unspecified	BACKGROUND: Mosquito-borne diseases are an emerging threat in Europe. West Nile virus (WNV) is an arbovirus commonly transmitted in an enzootic cycle involving ornithophilic mosquitoes as major vectors. In recent years, global climate change has been identified as a significant driver of the increased spread of this virus. In Italy, outbreaks of WNV infection have been recorded every year in nort…		5	Diğer / Belirtilmemiş	Vektörle bulaşan hastalıklar	İzleme sistemleri / erken uyarı	Developed
Insights into the ecological and climate crisis: Emerging infections threatening human health.	Segala FV; Guido G; Stroffolini G; Masini L; Cattaneo P; Moro L; Motta L; Gobbi F; Nicastri E; Vita S; Iatta R; Otranto D; Locantore P; Occa E; Putoto G; Saracino A; Di Gennaro F	2025	The Anthropocene era is marked by unprecedented human-induced alterations to the environment, resulting in a climate emergency and widespread ecological deterioration. A staggering number of up to one million species of plants and animals are in danger of becoming extinct, which includes over 10 % of insect species and 40 % of plant species. Unrestrained release of greenhouse gases, widespread de…	PubMed	Global	Review	general climate; precipitation; temperature increase	enteric; vector-borne; viral		dengue, malaria, zika, cholera	Unspecified	The Anthropocene era is marked by unprecedented human-induced alterations to the environment, resulting in a climate emergency and widespread ecological deterioration. A staggering number of up to one million species of plants and animals are in danger of becoming extinct, which includes over 10 % of insect species and 40 % of plant species. Unrestrained release of greenhouse gases, widespread de…		5	Sıcaklık artışı	Vektörle bulaşan hastalıklar		Developing/Low Income
The issue of climate change and the spread of tropical diseases in Europe and Italy: vector biology, disease transmission, genome-based monitoring and public health implications.	Pavia G; Branda F; Ciccozzi A; Romano C; Locci C; Azzena I; Pascale N; Marascio N; Quirino A; Gigliotti S; Divenuto F; Matera G; Giovanetti M; Casu M; Sanna D; Ceccarelli G; Ciccozzi M; Scarpa F	2025	BACKGROUND: Climate change significantly influences the distribution and severity of tropical diseases. Rising temperatures, changing precipitation patterns, and extreme weather events are transforming the habitats of vectors like mosquitoes and ticks, promoting their proliferation and geographic spread. These changes have facilitated the resurgence of diseases such as malaria, dengue, and chikun…	PubMed	Italy	Modeling study	general climate; temperature increase	vector-borne	Adaptation, Preparedness, Response, Surveillance, adaptation plan; intervention; preparedness; resilience planning; surveillance	dengue, malaria, chikungunya	Unspecified	BACKGROUND: Climate change significantly influences the distribution and severity of tropical diseases. Rising temperatures, changing precipitation patterns, and extreme weather events are transforming the habitats of vectors like mosquitoes and ticks, promoting their proliferation and geographic spread. These changes have facilitated the resurgence of diseases such as malaria, dengue, and chikun…		5	Sıcaklık artışı	Vektörle bulaşan hastalıklar	İzleme sistemleri / erken uyarı	Developed
Navigating the complex landscape of waterborne disease research.	Khant NA; Lumongsod RM; San A; Moon J; Namkoong S; Kim H	2025	Waterborne pathogens and associated diseases continue to pose a significant global health challenge, requiring effective monitoring, detection, and treatment strategies. This review examines the current state of waterborne pathogen management, highlighting persistent issues and recent advancements. Here, we review cutting-edge detection methods and treatment technology, emphasizing their roles in…	PubMed	Global	Review	general climate	Waterborne disease	Adaptation, Surveillance, resilience planning; surveillance	tuberculosis	General population	Waterborne pathogens and associated diseases continue to pose a significant global health challenge, requiring effective monitoring, detection, and treatment strategies. This review examines the current state of waterborne pathogen management, highlighting persistent issues and recent advancements. Here, we review cutting-edge detection methods and treatment technology, emphasizing their roles in…		5	Diğer / Belirtilmemiş	Su ve gıda kaynaklı	İzleme sistemleri / erken uyarı	Developing/Low Income
Large floods drive changes in cause-specific mortality in the United States.	Lynch VD; Sullivan JA; Flores AB; Xie X; Aggarwal S; Nethery RC; Kioumourtzoglou MA; Nigra AE; Parks RM	2025	Flooding greatly endangers public health and is an urgent concern as rapid population growth in flood-prone regions and more extreme weather events will increase the number of people at risk. However, an exhaustive analysis of mortality following floods has not been conducted. Here we used 35.6 million complete death records over 18 years (2001-2018) from the National Center for Health Statistics…	PubMed	United States	Modeling study	flooding; general climate; precipitation	respiratory	Intervention strategies, Response		Elderly	Flooding greatly endangers public health and is an urgent concern as rapid population growth in flood-prone regions and more extreme weather events will increase the number of people at risk. However, an exhaustive analysis of mortality following floods has not been conducted. Here we used 35.6 million complete death records over 18 years (2001-2018) from the National Center for Health Statistics…		5	Yağış / kuraklık değişimleri	Solunum yolu	Diğer / Belirtilmemiş	Developed
Aging and climate change-induced heat stress synergistically increase susceptibility to Vibrio vulnificus infection via an altered gut microbiome-immune axis.	Roy S; More M; Trivedi A; Saha P; Bose D; Das S; Mahmud ZH; Hanifi SMMA; Chatterjee S	2025	Climate change is exacerbating heatwaves, significantly increasing public health risks, including heightened vulnerability to Vibrio vulnificus infections, especially among older adults. While heat stress alone impairs immune regulation and compromises gut integrity, the combined effects of aging and climate-induced heat stress on infectious severity remain insufficiently explored. Using young (1…	PubMed	Global	Modeling study	general climate; heatwave	General infectious disease	Intervention strategies, Response	influenza	Elderly	Climate change is exacerbating heatwaves, significantly increasing public health risks, including heightened vulnerability to Vibrio vulnificus infections, especially among older adults. While heat stress alone impairs immune regulation and compromises gut integrity, the combined effects of aging and climate-induced heat stress on infectious severity remain insufficiently explored. Using young (1…		5	Sıcaklık artışı	Solunum yolu	Diğer / Belirtilmemiş	Developing/Low Income
Epidemiology of West Nile Virus in New York City: Trends and Transmission Dynamics (2000-2019).	Bajwa WI; Zhou L	2025	The 1999 outbreak of West Nile virus (WNV) in New York City (NYC) marked the first documented introduction of the virus into the western hemisphere, prompting extensive public health surveillance. This study examines the epidemiology of WNV from 2000 to 2019, analyzing 381 human cases, including 66 cases of West Nile Fever (WNF) and 315 cases of West Nile Neuroinvasive Disease (WNND), with 35 fat…	PubMed	United States	Qualitative study	general climate; heatwave; seasonality	vector-borne; viral	Early warning system, Response, Surveillance, early warning; risk mapping; surveillance	west nile	Unspecified	The 1999 outbreak of West Nile virus (WNV) in New York City (NYC) marked the first documented introduction of the virus into the western hemisphere, prompting extensive public health surveillance. This study examines the epidemiology of WNV from 2000 to 2019, analyzing 381 human cases, including 66 cases of West Nile Fever (WNF) and 315 cases of West Nile Neuroinvasive Disease (WNND), with 35 fat…		5	Sıcaklık artışı	Vektörle bulaşan hastalıklar	İzleme sistemleri / erken uyarı	Developed
Cholera in Africa: A Climate Change Crisis.	Bekele BK; Uwishema O; Bisetegn LD; Moubarak A; Charline M; Sibomana P; Onyeaka CVP	2025	BACKGROUND: Cholera, an acute diarrheal infection caused by Vibrio cholerae, remains a significant public health concern globally, with 1.4-4.0 million cases and 21,000-143,000 deaths annually. While the disease is endemic in 47 less-developed countries across Africa and Asia, the African continent has been particularly affected, with 19 of 29 countries reporting cases in 2023 being from Africa. …	PubMed	Global	Review	drought; flooding; general climate; precipitation; temperature increase	enteric	Response, Surveillance, surveillance	cholera	Children	BACKGROUND: Cholera, an acute diarrheal infection caused by Vibrio cholerae, remains a significant public health concern globally, with 1.4-4.0 million cases and 21,000-143,000 deaths annually. While the disease is endemic in 47 less-developed countries across Africa and Asia, the African continent has been particularly affected, with 19 of 29 countries reporting cases in 2023 being from Africa. …		5	Sıcaklık artışı	Su ve gıda kaynaklı	İzleme sistemleri / erken uyarı	Developing/Low Income
Strengthening arbovirus surveillance: bridging gaps for global health preparedness.	Cella E; Cunha MV; Alcantara LCJ; Lourenço J; Giovanetti M	2025	Despite significant advancements in arbovirus research, contributions remain disproportionately focused on regions with reported major outbreaks of diseases such as dengue, Zika, and chikungunya. This bias risks neglecting potentially critical properties in viral evolution, transmission dynamics, ecological drivers, and host-pathogen interactions that occur within the less-studied areas. Recent d…	PubMed	Global	Observational study		vector-borne; viral	Preparedness, Response, Surveillance, preparedness; surveillance	dengue, zika, chikungunya	General population	Despite significant advancements in arbovirus research, contributions remain disproportionately focused on regions with reported major outbreaks of diseases such as dengue, Zika, and chikungunya. This bias risks neglecting potentially critical properties in viral evolution, transmission dynamics, ecological drivers, and host-pathogen interactions that occur within the less-studied areas. Recent d…		5		Vektörle bulaşan hastalıklar	İzleme sistemleri / erken uyarı	Developing/Low Income
The spatiotemporal ecology of Oropouche virus across Latin America: a multidisciplinary, laboratory-based, modelling study.	Fischer C; Frühauf A; Inchauste L; Cassiano MHA; Ramirez HA; Barthélémy K; Machicado LB; Bozza FA; Brites C; Cabada MM; Sánchez CAC; Rodríguez AC; de Lamballerie X; de Los Milagros Peralta Delgado R; de Oliveira-Filho EF; Domenech de Cellès M; Franco-Muñoz C; Mendoza MPG; Nogueira MG; Gélvez-Ramírez RM; Gonzalez MG; Gotuzzo E; Kramer-Schadt S; Kuivanen S; Laiton-Donato K; Lozano-Parra A; Málaga-T…	2025	BACKGROUND: Latin America has been experiencing an Oropouche virus (OROV) outbreak of unprecedented magnitude and spread since 2023-24 for unknown reasons. We aimed to identify risk predictors of and areas at risk for OROV transmission. METHODS: In this multidisciplinary, laboratory-based, modelling study, we retrospectively tested anonymised serum samples collected between 2001 and 2022 for stud…	PubMed	Brazil	Modeling study	general climate; precipitation	viral	Early warning system, Preparedness, Surveillance, preparedness; surveillance	tuberculosis	Unspecified	BACKGROUND: Latin America has been experiencing an Oropouche virus (OROV) outbreak of unprecedented magnitude and spread since 2023-24 for unknown reasons. We aimed to identify risk predictors of and areas at risk for OROV transmission. METHODS: In this multidisciplinary, laboratory-based, modelling study, we retrospectively tested anonymised serum samples collected between 2001 and 2022 for stud…		5	Yağış / kuraklık değişimleri	Solunum yolu	İzleme sistemleri / erken uyarı	Developing/Low Income
Unleashing the power of intelligence: revolutionizing malaria outbreak preparedness with an advanced warning system in Benin, West Africa.	Gbaguidi GJ; Topanou N; Filho WL; Agboka K; Ketoh GK	2025	BACKGROUND: Malaria is a significant vector-borne disease that exhibits high sensitivity to climatic variations within the West African region. In Benin, the effective prevention and mitigation of malaria pose considerable challenges, primarily due to the prevailing conditions of poverty and environmental adversities. This study endeavours to devise an advanced system for early detection and warn…	PubMed	Global	Modeling study	general climate; humidity; temperature increase	vector-borne	Early warning system, Policy, Response, early warning; policy	malaria	Unspecified	BACKGROUND: Malaria is a significant vector-borne disease that exhibits high sensitivity to climatic variations within the West African region. In Benin, the effective prevention and mitigation of malaria pose considerable challenges, primarily due to the prevailing conditions of poverty and environmental adversities. This study endeavours to devise an advanced system for early detection and warn…		5	Sıcaklık artışı	Vektörle bulaşan hastalıklar	İzleme sistemleri / erken uyarı	Developing/Low Income
Global health security in the post-COVID-19 era: threats, preparation, and response.	Chu C	2025	Global health security threats in the post-coronavirus disease 2019 era include dense urban populations, increased human-animal proximity, migration driven by political or economic instability, climate change, humanitarian crises, antimicrobial resistance (AMR), and the misuse of biological research-including the accidental or intentional release of high-risk pathogens. The foundational preparati…	PubMed	Global	Epidemiological study	general climate	viral	Surveillance, surveillance		General population	Global health security threats in the post-coronavirus disease 2019 era include dense urban populations, increased human-animal proximity, migration driven by political or economic instability, climate change, humanitarian crises, antimicrobial resistance (AMR), and the misuse of biological research-including the accidental or intentional release of high-risk pathogens. The foundational preparati…		5	Diğer / Belirtilmemiş	Diğer / Belirtilmemiş	İzleme sistemleri / erken uyarı	Developing/Low Income
Navigating the Interconnected Web of Health: A Comprehensive Review of the One Health Paradigm and Its Implications for Disease Management.	Hernandez A; Lee J; Kang H	2025	Disease outbreaks pose serious threats to humans, as highlighted by the recent pandemic, underscoring the need for an institutionalized multi-sectoral approach like One Health, encompassing human, animal, and environmental health. One Health has demonstrated efficacy in addressing emerging issues such as antimicrobial resistance and zoonotic disease spillover. While integrating the human-animal s…	PubMed	Global	Review	general climate	Zoonotic disease	Preparedness, Response, Surveillance, preparedness; surveillance	tuberculosis	Unspecified	Disease outbreaks pose serious threats to humans, as highlighted by the recent pandemic, underscoring the need for an institutionalized multi-sectoral approach like One Health, encompassing human, animal, and environmental health. One Health has demonstrated efficacy in addressing emerging issues such as antimicrobial resistance and zoonotic disease spillover. While integrating the human-animal s…		5	Diğer / Belirtilmemiş	Solunum yolu	İzleme sistemleri / erken uyarı	Developing/Low Income
Infectious Disease Specialists' awareness, perceptions and attitudes toward ecological transition in healthcare: a cross-sectional study in France.	Réveillon-Istin M; Mondain V; Piednoir E; Diamantis S; Bonnet L; Beaumont AL	2025	INTRODUCTION: Climate change is having a major impact on public health. The healthcare system is responsible for around 8% of greenhouse gas emissions in France. Infectious diseases (ID) lie at the heart of these consequences. OBJECTIVES: The primary aim of this study was to assess the expectations of French ID specialists in terms of a sustainable healthcare transition. Secondary objectives incl…	PubMed	France	Cross-sectional survey	general climate; precipitation	General infectious disease	Capacity building		Unspecified	INTRODUCTION: Climate change is having a major impact on public health. The healthcare system is responsible for around 8% of greenhouse gas emissions in France. Infectious diseases (ID) lie at the heart of these consequences. OBJECTIVES: The primary aim of this study was to assess the expectations of French ID specialists in terms of a sustainable healthcare transition. Secondary objectives incl…		5	Yağış / kuraklık değişimleri	Diğer / Belirtilmemiş	Diğer / Belirtilmemiş	Developed
Current epidemiology of infectious encephalitis: a narrative review.	Duerlund LS; Nielsen H; Bodilsen J	2025	BACKGROUND: Infectious encephalitis poses a global health challenge with high mortality and severe neurological consequences in survivors. Emerging pathogens and outbreaks are reshaping the patterns of the disease. OBJECTIVES: The objective of this study is to understand the current epidemiology for improving prevention, diagnosis, and treatment. SOURCES: Medline/PubMed was searched using 'enceph…	PubMed	Global	Review	general climate	vector-borne; viral	Surveillance, surveillance	west nile	Children	BACKGROUND: Infectious encephalitis poses a global health challenge with high mortality and severe neurological consequences in survivors. Emerging pathogens and outbreaks are reshaping the patterns of the disease. OBJECTIVES: The objective of this study is to understand the current epidemiology for improving prevention, diagnosis, and treatment. SOURCES: Medline/PubMed was searched using 'enceph…		5	Diğer / Belirtilmemiş	Vektörle bulaşan hastalıklar	İzleme sistemleri / erken uyarı	Developing/Low Income
Preclinical development of a replication-competent vesicular stomatitis virus-based Lassa virus vaccine candidate advanced into human clinical trials.	Cooper CL; Morrow G; Yuan M; Postler TS; Neal ML; Cross RW; Woolsey C; Agans KN; Borisevich V; McNamara RP; Atyeo C; Roy V; Germosen D; Hou F; Li SL; Reiserova L; Choi Y; Wilson A; Wagner D; Wallace-Selman O; Carpov A; Geng F; Frederick DJ; DeStefano J; Ercolini AM; Enriquez AS; Hastie KM; Ramos da Silva S; Sayeed E; Coleman JW; Kilianski A; Alter G; Saphire EO; Aitchison JD; Geisbert TW; Gupta S…	2025	BACKGROUND: Lassa fever (LF) is a zoonotic haemorrhagic disease caused by Lassa virus (LASV), which is endemic in West African countries. The multimammate rat is the main animal reservoir and its geographic range is expected to expand due to influences like climate change and land usage, and this will place larger parts of Africa at risk. We conducted preclinical development on a promising experi…	PubMed	Global	Interventional study	general climate	viral	Preparedness, Response, preparedness	influenza	Unspecified	BACKGROUND: Lassa fever (LF) is a zoonotic haemorrhagic disease caused by Lassa virus (LASV), which is endemic in West African countries. The multimammate rat is the main animal reservoir and its geographic range is expected to expand due to influences like climate change and land usage, and this will place larger parts of Africa at risk. We conducted preclinical development on a promising experi…		5	Diğer / Belirtilmemiş	Solunum yolu	Diğer / Belirtilmemiş	Developing/Low Income
Artificial intelligence in early warning systems for infectious disease surveillance: a systematic review.	Villanueva-Miranda I; Xiao G; Xie Y	2025	INTRODUCTION: Infectious diseases pose a significant global health threat, exacerbated by factors like globalization and climate change. Artificial intelligence (AI) offers promising tools to enhance crucial early warning systems (EWS) for disease surveillance. This systematic review evaluates the current landscape of AI applications in EWS, identifying key techniques, data sources, benefits, and…	PubMed	Global	Modeling study	general climate	General infectious disease	Early warning system, Surveillance, early warning; surveillance	tuberculosis	Unspecified	INTRODUCTION: Infectious diseases pose a significant global health threat, exacerbated by factors like globalization and climate change. Artificial intelligence (AI) offers promising tools to enhance crucial early warning systems (EWS) for disease surveillance. This systematic review evaluates the current landscape of AI applications in EWS, identifying key techniques, data sources, benefits, and…		5	Diğer / Belirtilmemiş	Solunum yolu	İzleme sistemleri / erken uyarı	Developing/Low Income
Milestones in Vibrio Science and their Contributions to Microbiology and Global Health.	Doni L; Taviani E; Bosi E; Pruzzo C; Martinez-Urtaza J; Vezzulli L	2025	Background: Vibrio, a group of Gram‑negative bacteria found in the ocean, has become a significant global threat, intensified by climate change, owing to its crucial roles in environmental, human, and animal health. Research on these bacteria and the diseases they cause has greatly influenced scientific progress, resulting in major advancements in the fields of microbiology, epidemiology, and pub…	PubMed	Global	Modeling study	general climate; precipitation	bacterial; enteric		cholera	Unspecified	Background: Vibrio, a group of Gram‑negative bacteria found in the ocean, has become a significant global threat, intensified by climate change, owing to its crucial roles in environmental, human, and animal health. Research on these bacteria and the diseases they cause has greatly influenced scientific progress, resulting in major advancements in the fields of microbiology, epidemiology, and pub…		5	Yağış / kuraklık değişimleri	Su ve gıda kaynaklı		Developing/Low Income
West Nile virus - a re-emerging global threat: recent advances in vaccines and drug discovery.	Kocabiyik DZ; Álvarez LF; Durigon EL; Wrenger C	2025	West Nile virus (WNV) is an emerging mosquito-borne pathogen and is posing significant global health challenge through climate change. WNV, transmitted between birds and Culex mosquitoes, has significantly expanded northward in recent years, leading to outbreaks across Europe and North America. This review explores the recent advancements and therapeutic strategies targeting WNV's structural and …	PubMed	Global	Review	general climate	vector-borne; viral		west nile	Unspecified	West Nile virus (WNV) is an emerging mosquito-borne pathogen and is posing significant global health challenge through climate change. WNV, transmitted between birds and Culex mosquitoes, has significantly expanded northward in recent years, leading to outbreaks across Europe and North America. This review explores the recent advancements and therapeutic strategies targeting WNV's structural and …		5	Diğer / Belirtilmemiş	Vektörle bulaşan hastalıklar		Developing/Low Income
Mitigating climate change impacts on health: a comparative analysis of strategies in Saudi Arabia and Lebanon.	Al Khatib A; Alsaleh B; Almari M; Hassanein S; Al Hakawati N	2025	INTRODUCTION: Human activities are now adding rapidly more greenhouse gases to the atmosphere causing global warming which is one aspect of climate change, the greatest threat to public health. Therefore, this study aims to compare the health impacts of climate change on Saudi Arabia and Lebanon, and assessing their adaptation strategies in addressing climate change challenges. METHODOLOGY: This …	PubMed	Global	Observational study	general climate; temperature increase	General infectious disease	Adaptation, adaptation plan		Unspecified	INTRODUCTION: Human activities are now adding rapidly more greenhouse gases to the atmosphere causing global warming which is one aspect of climate change, the greatest threat to public health. Therefore, this study aims to compare the health impacts of climate change on Saudi Arabia and Lebanon, and assessing their adaptation strategies in addressing climate change challenges. METHODOLOGY: This …		5	Sıcaklık artışı	Diğer / Belirtilmemiş	Adaptasyon politikaları	Developing/Low Income
Development of a Rapid Surveillance System for Ross River Virus in Mosquitoes Through Reverse-Transcription Loop-Mediated Isothermal Amplification (RT-LAMP).	Knox A; Zerna G; Beddoe T	2025	The global rise in arboviral diseases can be attributed to the ongoing effects of climate change. Ross River virus (RRV) is an illustrative example of such diseases, with case reports in Australia experiencing a significant surge since 2020. RRV is transmitted to susceptible species, such as horses and humans, through multiple mosquito vectors, namely Culex annulirostris, Aedes camptorhynchus, an…	PubMed	Australia	Modeling study	general climate	viral	Early warning system, Surveillance, surveillance	tuberculosis	Unspecified	The global rise in arboviral diseases can be attributed to the ongoing effects of climate change. Ross River virus (RRV) is an illustrative example of such diseases, with case reports in Australia experiencing a significant surge since 2020. RRV is transmitted to susceptible species, such as horses and humans, through multiple mosquito vectors, namely Culex annulirostris, Aedes camptorhynchus, an…		5	Diğer / Belirtilmemiş	Solunum yolu	İzleme sistemleri / erken uyarı	Developed
Epidemiological dynamics of dengue in Peru: Temporal and spatial drivers between 2000 and 2022.	Rufasto Goche KS; Lizarbe Castro MV; Lozano Zanelly GA; Lira Camargo WM; Ascayo Velasquez EY; Murillo Carrasco AG; Diaz-Obregón D	2025	Dengue, a vector-borne disease driven by climate change, urbanization, and the adaptation of its vector, Aedes aegypti, poses a significant public health challenge. This study analyzed 23 years (2000-2022) of epidemiological data from Peru to examine the temporal and spatial drivers influencing dengue reported cases. Using secondary data from the Peruvian Ministry of Health, 501,027 cases were st…	PubMed	Egypt	Modeling study	general climate; precipitation; seasonality	vector-borne	Adaptation, Surveillance, adaptation plan; surveillance	dengue	Unspecified	Dengue, a vector-borne disease driven by climate change, urbanization, and the adaptation of its vector, Aedes aegypti, poses a significant public health challenge. This study analyzed 23 years (2000-2022) of epidemiological data from Peru to examine the temporal and spatial drivers influencing dengue reported cases. Using secondary data from the Peruvian Ministry of Health, 501,027 cases were st…		5	Yağış / kuraklık değişimleri	Vektörle bulaşan hastalıklar	İzleme sistemleri / erken uyarı	Developing/Low Income
The interplay between species and locations shapes vector fleas microbial communities in plague foci: pathogens rather than symbionts?	Seidi S; Raz A; Maleki-Ravasan N; Forouzan E; Karimian F; Sebbane F; Sohrabi A; Esmaeili S; Mostafavi E	2025	Besides causing allergies from their bites, fleas transmit the most notorious zoonotic pathogen, Yersinia pestis. They also harbor commensal bacteria in their guts. Here, the microbial communities of fleas were characterized using 16S rRNA Next-Generation Sequencing to understand microbial interactions and functions in areas with historical plague-outbreaks in Iran with the ultimate idea of ​​man…	PubMed	Global	Cross-sectional survey	general climate	bacterial	Health education, Surveillance, surveillance	plague	Unspecified	Besides causing allergies from their bites, fleas transmit the most notorious zoonotic pathogen, Yersinia pestis. They also harbor commensal bacteria in their guts. Here, the microbial communities of fleas were characterized using 16S rRNA Next-Generation Sequencing to understand microbial interactions and functions in areas with historical plague-outbreaks in Iran with the ultimate idea of ​​man…		5	Diğer / Belirtilmemiş	Zoonotik hastalıklar	İzleme sistemleri / erken uyarı	Developing/Low Income
Novel peptide inhibitor for the Chikungunya virus nsP2 protease: Identification and characterization.	Mastalipour M; Gering I; Coronado MA; González JEH; Willbold D; Eberle RJ	2025	Chikungunya virus (CHIKV) is an emerging pathogen affecting populations worldwide, with rapidly increasing infection rates. CHIKV, an arbovirus of the alphavirus genus, is predominantly found in tropical regions and transmitted by Aedes mosquitoes. Climate change has accelerated the global spread of these vectors, leading to outbreaks in non-tropical regions, including parts of Europe. The absenc…	PubMed	Global	Modeling study	general climate	vector-borne; viral		chikungunya	General population	Chikungunya virus (CHIKV) is an emerging pathogen affecting populations worldwide, with rapidly increasing infection rates. CHIKV, an arbovirus of the alphavirus genus, is predominantly found in tropical regions and transmitted by Aedes mosquitoes. Climate change has accelerated the global spread of these vectors, leading to outbreaks in non-tropical regions, including parts of Europe. The absenc…		5	Diğer / Belirtilmemiş	Vektörle bulaşan hastalıklar		Developing/Low Income
Climatic factors driving influenza transmission in Sahelian area: A twelve-year retrospective study in Niger (2010-2021).	Lagare A; Perthame E; Lazoumar RH; Aboutalib FA; Kaka BK; Sidikou BA; Issaka B; Moumouni K; Testa J; Jambou R	2025	The relationship between influenza transmission and climate has many public health implications, particularly on the occurrence of epidemics and disease severity. Environmental factors such as temperature, wind and humidity can influence transmission, particularly in this time of climate change. This study aims to use statistical modelling to decipher the impact of climate factors on influenza tr…	PubMed	Global	Modeling study	general climate; humidity; seasonality; temperature increase	respiratory; viral		influenza	Unspecified	The relationship between influenza transmission and climate has many public health implications, particularly on the occurrence of epidemics and disease severity. Environmental factors such as temperature, wind and humidity can influence transmission, particularly in this time of climate change. This study aims to use statistical modelling to decipher the impact of climate factors on influenza tr…		5	Sıcaklık artışı	Solunum yolu		Developing/Low Income
Leptospirosis Incidence Post-Flooding Following Storm Daniel: The First Case Series in Greece.	Poulakida I; Kotsiou OS; Boutlas S; Stergioula D; Papadamou G; Gourgoulianis KI; Papagiannis D	2024	The present study investigates the public health impact of flooding on leptospirosis incidence after Storm Daniel in Thessaly, Greece, in September 2023. A notable increase in cases was observed, with seven cases of female patients and a mean age of 40.2 years, indicating a significant risk among working-age adults. From the end of September to the beginning of November 2023, a total of 35 patien…	PubMed	Global	Epidemiological study	extreme weather; flooding; general climate	zoonotic	Surveillance, surveillance	leptospirosis	General population	The present study investigates the public health impact of flooding on leptospirosis incidence after Storm Daniel in Thessaly, Greece, in September 2023. A notable increase in cases was observed, with seven cases of female patients and a mean age of 40.2 years, indicating a significant risk among working-age adults. From the end of September to the beginning of November 2023, a total of 35 patien…		5	Doğal afetler	Zoonotik hastalıklar	İzleme sistemleri / erken uyarı	Developing/Low Income
Resurrected microorganisms: a plethora of resting bacteria underway for human interaction.	Amin A; Khan IU; Amin M; Fatima M; Sajjad W; Shah TA; Dawoud TM; Wondmie GF	2024	Glaciers, which form due to the accumulation of snow, play a crucial role in providing freshwater resources, supporting river systems, and maintaining ecosystem stability. Pakistan is habitat to over 5000 glaciers, primarily located in the Hindukash, Himalaya, and Karakoram mountain ranges. Understanding the microbial communities thriving in these extreme environments becomes of utmost importance…	PubMed	Global	Modeling study	general climate; seasonality; temperature increase	bacterial	Adaptation, Surveillance, adaptation plan; surveillance		Unspecified	Glaciers, which form due to the accumulation of snow, play a crucial role in providing freshwater resources, supporting river systems, and maintaining ecosystem stability. Pakistan is habitat to over 5000 glaciers, primarily located in the Hindukash, Himalaya, and Karakoram mountain ranges. Understanding the microbial communities thriving in these extreme environments becomes of utmost importance…		5	Sıcaklık artışı	Diğer / Belirtilmemiş	İzleme sistemleri / erken uyarı	Developing/Low Income
Temperature-dependent alterations in the proteome of the emergent fish pathogen Edwardsiella piscicida.	Jacobsen KL; Griffin M; Phinney BS; Salemi M; Yazdi Z; Balami S; Older CE; Soto E	2024	Edwardsiella piscicida is an emerging bacterial pathogen and the aetiological agent of edwardsiellosis among cultured and wild fish species globally. The increased frequency of outbreaks of this Gram-negative, facultative intracellular pathogen pose not only a threat to the aquaculture industry but also a possible foodborne/waterborne public health risk due to the ill-defined zoonotic potential. …	PubMed	Global	Modeling study	general climate; temperature increase	bacterial		tuberculosis	Unspecified	Edwardsiella piscicida is an emerging bacterial pathogen and the aetiological agent of edwardsiellosis among cultured and wild fish species globally. The increased frequency of outbreaks of this Gram-negative, facultative intracellular pathogen pose not only a threat to the aquaculture industry but also a possible foodborne/waterborne public health risk due to the ill-defined zoonotic potential. …		5	Sıcaklık artışı	Solunum yolu		Developing/Low Income
The Alligator and the Mosquito: North American Crocodilians as Amplifiers of West Nile Virus in Changing Climates.	Andersen DK; Fischer GA; Combrink L	2024	In an age of emerging zoonoses, it is important to understand the intricate system of vectors and reservoirs, or hosts, and their relation to humans. West Nile Virus (WNV) has been detected in a myriad of nonhuman hosts. Transmission of the virus to humans is reliant on amplified seroprevalence within the host, which occurs primarily in birds. However, recent studies have found that other animal …	PubMed	Global	Modeling study	general climate	vector-borne; viral		west nile	General population	In an age of emerging zoonoses, it is important to understand the intricate system of vectors and reservoirs, or hosts, and their relation to humans. West Nile Virus (WNV) has been detected in a myriad of nonhuman hosts. Transmission of the virus to humans is reliant on amplified seroprevalence within the host, which occurs primarily in birds. However, recent studies have found that other animal …		5	Diğer / Belirtilmemiş	Vektörle bulaşan hastalıklar		Developing/Low Income
Re-emerging Chandipura vesiculovirus: A cause of concern for global health.	Padhi A; Agarwal A; Mishra P; Gupta E; Kumar S; Katoch CDS; Saxena SK	2024	Chandipura vesiculovirus (CHPV) is an emerging neurotropic virus primarily affecting children and causing acute encephalitis syndrome (AES) in India. The virus, transmitted mainly by sand flies, has led to multiple outbreaks with high mortality rates, particularly in rural and resource-limited settings. CHPV infection is characterized by rapid disease progression, with symptoms ranging from fever…	PubMed	India	Interventional study	general climate	viral	Response, Surveillance, intervention; surveillance	influenza, tuberculosis	Children	Chandipura vesiculovirus (CHPV) is an emerging neurotropic virus primarily affecting children and causing acute encephalitis syndrome (AES) in India. The virus, transmitted mainly by sand flies, has led to multiple outbreaks with high mortality rates, particularly in rural and resource-limited settings. CHPV infection is characterized by rapid disease progression, with symptoms ranging from fever…		5	Diğer / Belirtilmemiş	Solunum yolu	İzleme sistemleri / erken uyarı	Developing/Low Income
A historical perspective of malaria policy and control in India.	Sam AK; Karmakar S; Mukhopadhyay S; Phuleria HC	2024	Malaria is a major public health problem in India, with ∼0.18 million cases reported in 2022 and 1,309 million population living at risk of infection. The Indian government has introduced various intervention strategies to reduce and manage the number of outbreaks with proper mechanisms. In this policy paper, we have extensively reviewed these intervention strategies using a quantitative approach…	PubMed	India	Review	heatwave	vector-borne	Policy, Response, policy	malaria	General population	Malaria is a major public health problem in India, with ∼0.18 million cases reported in 2022 and 1,309 million population living at risk of infection. The Indian government has introduced various intervention strategies to reduce and manage the number of outbreaks with proper mechanisms. In this policy paper, we have extensively reviewed these intervention strategies using a quantitative approach…		5	Sıcaklık artışı	Vektörle bulaşan hastalıklar	Diğer / Belirtilmemiş	Developing/Low Income
Countering Zoonotic Diseases: Current Scenario and Advances in Diagnostics, Monitoring, Prophylaxis and Therapeutic Strategies.	Gupta S; Kaur R; Sohal JS; Singh SV; Das K; Sharma MK; Singh J; Sharma S; Dhama K	2024	Human life and health have interacted reciprocally with the surrounding environment and animal fauna for ages. This relationship is evident in developing nations, where human life depends more on the animal population for food, transportation, clothing, draft power, and fuel sources, among others. This inseparable link is a potent source of public health issues, especially in outbreaks of zoonoti…	PubMed	Global	Review	general climate	Zoonotic disease	Response, Surveillance, surveillance	tuberculosis	General population	Human life and health have interacted reciprocally with the surrounding environment and animal fauna for ages. This relationship is evident in developing nations, where human life depends more on the animal population for food, transportation, clothing, draft power, and fuel sources, among others. This inseparable link is a potent source of public health issues, especially in outbreaks of zoonoti…		5	Diğer / Belirtilmemiş	Solunum yolu	İzleme sistemleri / erken uyarı	Developing/Low Income
Dengue outbreak 2023 in Bangladesh: From a local concern to a global public health issue.	Reza SB; Shoukhin MM; Khan SA; Rahman Dewan SM	2024	Dengue, a viral infection transmitted by mosquitoes, has become a substantial public health issue in Bangladesh. The high population density and subtropical-tropical climate of the nation create conducive environments for the transmission of the virus. The recent increase in dengue cases in Bangladesh prompts an inquiry into the potential for the virus to progress into an epidemic manifestation. …	PubMed	Global	Review	general climate	vector-borne; viral		dengue	General population	Dengue, a viral infection transmitted by mosquitoes, has become a substantial public health issue in Bangladesh. The high population density and subtropical-tropical climate of the nation create conducive environments for the transmission of the virus. The recent increase in dengue cases in Bangladesh prompts an inquiry into the potential for the virus to progress into an epidemic manifestation. …		5	Diğer / Belirtilmemiş	Vektörle bulaşan hastalıklar		Developing/Low Income
Drivers of human Leptospira infection in the Pacific Islands: A systematic review.	Kharwadkar S; Weinstein P; Stanhope J	2024	Leptospirosis is a bacterial zoonosis that poses an increasing global public health risk. Pacific Island communities are highly vulnerable to leptospirosis outbreaks, yet the local drivers of infection remain poorly understood. We conducted a systematic review to identify the drivers of human Leptospira infection in the Pacific Islands. There were 42 included studies from which findings were synt…	PubMed	Global	Review	general climate; precipitation; seasonality	bacterial; zoonotic	Adaptation, Intervention strategies, Response	leptospirosis	General population	Leptospirosis is a bacterial zoonosis that poses an increasing global public health risk. Pacific Island communities are highly vulnerable to leptospirosis outbreaks, yet the local drivers of infection remain poorly understood. We conducted a systematic review to identify the drivers of human Leptospira infection in the Pacific Islands. There were 42 included studies from which findings were synt…		5	Yağış / kuraklık değişimleri	Zoonotik hastalıklar	Adaptasyon politikaları	Developing/Low Income
The impact of increasing temperatures due to climate change on infectious diseases.	Anikeeva O; Hansen A; Varghese B; Borg M; Zhang Y; Xiang J; Bi P	2024	Global temperatures will continue to rise due to climate change, with high temperature periods expected to increase in intensity, frequency, and duration. Infectious diseases, including vector-borne diseases such as dengue fever and malaria, waterborne diseases such as cholera, and foodborne diseases such as salmonellosis are influenced by temperature and other climatic variables, thus contributi…	PubMed	Global	Observational study	general climate; temperature increase	enteric; vector-borne	Early warning system, Surveillance, early warning; surveillance	dengue, malaria, cholera	Elderly	Global temperatures will continue to rise due to climate change, with high temperature periods expected to increase in intensity, frequency, and duration. Infectious diseases, including vector-borne diseases such as dengue fever and malaria, waterborne diseases such as cholera, and foodborne diseases such as salmonellosis are influenced by temperature and other climatic variables, thus contributi…		5	Sıcaklık artışı	Vektörle bulaşan hastalıklar	İzleme sistemleri / erken uyarı	Developing/Low Income
Study of the driving factors of the abnormal influenza A (H3N2) epidemic in 2022 and early predictions in Xiamen, China.	Zhu H; Qi F; Wang X; Zhang Y; Chen F; Cai Z; Chen Y; Chen K; Chen H; Xie Z; Chen G; Zhang X; Han X; Wu S; Chen S; Fu Y; He F; Weng Y; Ou J	2024	BACKGROUND: Influenza outbreaks have occurred frequently these years, especially in the summer of 2022 when the number of influenza cases in southern provinces of China increased abnormally. However, the exact evidence of the driving factors involved in the prodrome period is unclear, posing great difficulties for early and accurate prediction in practical work. METHODS: In order to avoid the ser…	PubMed	China	Modeling study	general climate; humidity; precipitation; seasonality; temperature increase	respiratory; viral	Early warning system, early warning	influenza, covid	Unspecified	BACKGROUND: Influenza outbreaks have occurred frequently these years, especially in the summer of 2022 when the number of influenza cases in southern provinces of China increased abnormally. However, the exact evidence of the driving factors involved in the prodrome period is unclear, posing great difficulties for early and accurate prediction in practical work. METHODS: In order to avoid the ser…		5	Sıcaklık artışı	Solunum yolu	İzleme sistemleri / erken uyarı	Developing/Low Income
Projections of Climate Change Impact on Acute Heat Illnesses in Taiwan: Case-Crossover Study.	Yang HY; Wu CF; Tsai KH	2024	BACKGROUND: With global warming, the number of days with extreme heat is expected to increase and may cause more acute heat illnesses. While decreasing emissions may mitigate the climate impacts, its effectiveness in reducing acute heat illnesses remains uncertain. Taiwan has established a real-time epidemic surveillance and early warning system to monitor acute heat illnesses since January 1, 20…	PubMed	Global	Modeling study	general climate; heatwave; temperature increase	General infectious disease	Adaptation, Early warning system, Surveillance, adaptation plan; early warning; surveillance	influenza	Unspecified	BACKGROUND: With global warming, the number of days with extreme heat is expected to increase and may cause more acute heat illnesses. While decreasing emissions may mitigate the climate impacts, its effectiveness in reducing acute heat illnesses remains uncertain. Taiwan has established a real-time epidemic surveillance and early warning system to monitor acute heat illnesses since January 1, 20…		5	Sıcaklık artışı	Solunum yolu	İzleme sistemleri / erken uyarı	Developing/Low Income
Temperature-Driven Dengue Transmission in a Changing Climate: Patterns, Trends, and Future Projections.	Feng F; Ma Y; Qin P; Zhao Y; Liu Z; Wang W; Cheng B	2024	Dengue is a rapidly spreading mosquito-borne infectious disease that is sensitive to climate factors and poses a major public health concern worldwide. We analyzed dengue incidence trends and the relationship between annual mean minimum temperatures (AMMTs) and dengue incidence rates from 1990 to 2019 in 122 countries using the Global Burden of Disease and TerraClimate data sets. We also projecte…	PubMed	China	Modeling study	general climate; temperature increase	vector-borne	Intervention strategies, Response	dengue	Elderly	Dengue is a rapidly spreading mosquito-borne infectious disease that is sensitive to climate factors and poses a major public health concern worldwide. We analyzed dengue incidence trends and the relationship between annual mean minimum temperatures (AMMTs) and dengue incidence rates from 1990 to 2019 in 122 countries using the Global Burden of Disease and TerraClimate data sets. We also projecte…		5	Sıcaklık artışı	Vektörle bulaşan hastalıklar	Diğer / Belirtilmemiş	Developing/Low Income
The Impacts of HIV-Related Service Interruptions During the COVID-19 Pandemic: Protocol of a Mixed Methodology Longitudinal Study.	Qiao S; Zhang J; Li Z; Olatosi B; Weissman S; Li X	2024	The global COVID-19 pandemic has imposed unprecedented pressure on health systems and has interrupted public health efforts for other major health conditions, including HIV. It is critical to comprehensively understand how the pandemic has affected the delivery and utilization of HIV-related services and what are the effective strategies that may mitigate the negative impacts of COVID-19 and resu…	PubMed	Global	Modeling study	general climate	respiratory	Adaptation, Policy, Preparedness, Response, policy; preparedness; resilience planning	covid	General population	The global COVID-19 pandemic has imposed unprecedented pressure on health systems and has interrupted public health efforts for other major health conditions, including HIV. It is critical to comprehensively understand how the pandemic has affected the delivery and utilization of HIV-related services and what are the effective strategies that may mitigate the negative impacts of COVID-19 and resu…		5	Diğer / Belirtilmemiş	Solunum yolu	Adaptasyon politikaları	Developing/Low Income
Wastewater genomic surveillance to track infectious disease-causing pathogens in low-income countries: Advantages, limitations, and perspectives.	Wardi M; Belmouden A; Aghrouch M; Lotfy A; Idaghdour Y; Lemkhente Z	2024	The emergence of infectious diseases, particularly those caused by respiratory pathogens like COVID-19 and influenza viruses, poses a significant threat to public health, especially in the context of climate change. Vulnerable variants and major pathogenicities are appearing, leading to a wide range of illnesses and increased morbidity. Wastewater genomic surveillance represents a cost-effective …	PubMed	Global	Modeling study	general climate	respiratory; viral	Early warning system, Surveillance, surveillance	influenza, covid	Unspecified	The emergence of infectious diseases, particularly those caused by respiratory pathogens like COVID-19 and influenza viruses, poses a significant threat to public health, especially in the context of climate change. Vulnerable variants and major pathogenicities are appearing, leading to a wide range of illnesses and increased morbidity. Wastewater genomic surveillance represents a cost-effective …		5	Diğer / Belirtilmemiş	Solunum yolu	İzleme sistemleri / erken uyarı	Developing/Low Income
Preventing Vertical Transmission of Chagas Disease: An Emerging Public Health Issue in Perinatal Care.	Hinton SM	2024	Chagas [shah-guhs] disease, caused by the Trypanosoma cruzi parasite, presents a growing concern for health care providers overseeing perinatal care in the United States due to existing and expanding vector-borne transmission and population migration. This life-threatening disease can be transmitted vertically during pregnancy, although adequate testing and treatment can effectively reduce morbid…	PubMed	United States	Observational study		General infectious disease			General population	Chagas [shah-guhs] disease, caused by the Trypanosoma cruzi parasite, presents a growing concern for health care providers overseeing perinatal care in the United States due to existing and expanding vector-borne transmission and population migration. This life-threatening disease can be transmitted vertically during pregnancy, although adequate testing and treatment can effectively reduce morbid…		5		Diğer / Belirtilmemiş		Developed
The 2024 report of the Lancet Countdown on health and climate change: facing record-breaking threats from delayed action.	Romanello M; Walawender M; Hsu SC; Moskeland A; Palmeiro-Silva Y; Scamman D; Ali Z; Ameli N; Angelova D; Ayeb-Karlsson S; Basart S; Beagley J; Beggs PJ; Blanco-Villafuerte L; Cai W; Callaghan M; Campbell-Lendrum D; Chambers JD; Chicmana-Zapata V; Chu L; Cross TJ; van Daalen KR; Dalin C; Dasandi N; Dasgupta S; Davies M; Dubrow R; Eckelman MJ; Ford JD; Freyberg C; Gasparyan O; Gordon-Strachan G; Gr…	2024	Despite the initial hope inspired by the 2015 Paris Agreement, the world is now dangerously close to breaching its target of limiting global multiyear mean heating to 1·5°C. Annual mean surface temperature reached a record high of 1·45°C above the pre-industrial baseline in 2023, and new temperature highs were recorded throughout 2024. The resulting climatic extremes are increasingly claiming liv…	PubMed	China	Interventional study	drought; extreme weather; flooding; general climate; heatwave; precipitation; temperature increase	vector-borne; viral	Adaptation, Early warning system, Health education, Policy, Preparedness, Response, Surveillance, adaptation plan; early warning; policy; preparedness; surveillance	dengue, malaria, west nile	General population	Despite the initial hope inspired by the 2015 Paris Agreement, the world is now dangerously close to breaching its target of limiting global multiyear mean heating to 1·5°C. Annual mean surface temperature reached a record high of 1·45°C above the pre-industrial baseline in 2023, and new temperature highs were recorded throughout 2024. The resulting climatic extremes are increasingly claiming liv…		5	Sıcaklık artışı	Vektörle bulaşan hastalıklar	İzleme sistemleri / erken uyarı	Developing/Low Income
Building resilient surgical systems that can withstand external shocks.	Glasbey JC; Ademuyiwa AO; Chu K; Dare A; Harrison E; Hutchinson P; Hyman G; Lawani I; Martin J; Martinez L; Meara J; Reddy KS; Sullivan R	2024	When surgical systems fail, there is the major collateral impact on patients, society and economies. While short-term impact on patient outcomes during periods of high system stress is easy to measure, the long-term repercussions of global crises are harder to quantify and require modelling studies with inherent uncertainty. When external stressors such as high-threat infectious disease, forced m…	PubMed	Global	Modeling study	general climate	General infectious disease	Policy, Preparedness, Response, policy; preparedness	covid-19	Unspecified	When surgical systems fail, there is the major collateral impact on patients, society and economies. While short-term impact on patient outcomes during periods of high system stress is easy to measure, the long-term repercussions of global crises are harder to quantify and require modelling studies with inherent uncertainty. When external stressors such as high-threat infectious disease, forced m…		5	Diğer / Belirtilmemiş	Solunum yolu	Diğer / Belirtilmemiş	Developing/Low Income
Managing the Dead with Dignity at Mass Fatality Incidents in Nepal and Globally.	Atreya A; Menezes RG	2024	Disasters, armed conflicts, and disease outbreaks often overwhelm normal corpse-handling capacities, highlighting the importance of mass fatality management in emergency preparedness and response. This paper examines principles, practices, and challenges of ensuring dignified corpse management after catastrophic events leading to sudden mass fatalities. It draws insights from Nepal's experience w…	PubMed	Global	Observational study	general climate; precipitation	General infectious disease	Capacity building, Policy, Preparedness, Response, policy; preparedness	tuberculosis	Elderly	Disasters, armed conflicts, and disease outbreaks often overwhelm normal corpse-handling capacities, highlighting the importance of mass fatality management in emergency preparedness and response. This paper examines principles, practices, and challenges of ensuring dignified corpse management after catastrophic events leading to sudden mass fatalities. It draws insights from Nepal's experience w…		5	Yağış / kuraklık değişimleri	Solunum yolu	Diğer / Belirtilmemiş	Developing/Low Income
A Risk Management Approach to Global Pandemics of Infectious Disease and Anti-Microbial Resistance.	Sparrow A; Smith-Torino M; Shamamba SM; Chirakarhula B; Lwaboshi MA; Benn CS; Chumakov K	2024	Pandemics of infectious disease and growing anti-microbial resistance (AMR) pose major threats to global health, trade, and security. Conflict and climate change compound and accelerate these threats. The One Health approach recognizes the interconnectedness of human, animal, and environmental health, but is grounded in the biomedical model, which reduces health to the absence of disease. Biomedi…	PubMed	Global	Modeling study	general climate	respiratory	Response, Surveillance, surveillance	covid	Unspecified	Pandemics of infectious disease and growing anti-microbial resistance (AMR) pose major threats to global health, trade, and security. Conflict and climate change compound and accelerate these threats. The One Health approach recognizes the interconnectedness of human, animal, and environmental health, but is grounded in the biomedical model, which reduces health to the absence of disease. Biomedi…		5	Diğer / Belirtilmemiş	Solunum yolu	İzleme sistemleri / erken uyarı	Developing/Low Income
Impact of climate change on vector-borne diseases: Exploring hotspots, recent trends and future outlooks in Bangladesh.	Jibon MJN; Ruku SMRP; Islam ARMT; Khan MN; Mallick J; Bari ABMM; Senapathi V	2024	Climate change is a significant risk multiplier and profoundly influences the transmission dynamics, geographical distribution, and resurgence of vector-borne diseases (VBDs). Bangladesh has a noticeable rise in VBDs attributed to climate change. Despite the severity of this issue, the interconnections between climate change and VBDs in Bangladesh have yet to be thoroughly explored. To address th…	PubMed	Global	Review	general climate; heatwave; temperature increase	vector-borne	Early warning system, Policy, Response, Surveillance, early warning; policy; surveillance	dengue, malaria	Unspecified	Climate change is a significant risk multiplier and profoundly influences the transmission dynamics, geographical distribution, and resurgence of vector-borne diseases (VBDs). Bangladesh has a noticeable rise in VBDs attributed to climate change. Despite the severity of this issue, the interconnections between climate change and VBDs in Bangladesh have yet to be thoroughly explored. To address th…		5	Sıcaklık artışı	Vektörle bulaşan hastalıklar	İzleme sistemleri / erken uyarı	Developing/Low Income
The silent invaders: Oropouche and Melao viruses, causes of increased public health risks for the Americas.	Douglas KO	2024	The Oropouche virus (OROV) is emerging as a major public health threat worldwide, yet for the Americas, it raises complex challenges that intersect with other existing arboviral threats such as Zika (ZIKV), dengue (DENV) and Chikungunya (CHIKV) viruses. Originating from Trinidad and Tobago in 1955, it has spread across the Amazonian Basin and more recently into the Caribbean (Cuba and Haiti) and …	PubMed	Global	Observational study	general climate; precipitation	vector-borne; viral	Capacity building, Surveillance, surveillance	dengue, zika, chikungunya	Children	The Oropouche virus (OROV) is emerging as a major public health threat worldwide, yet for the Americas, it raises complex challenges that intersect with other existing arboviral threats such as Zika (ZIKV), dengue (DENV) and Chikungunya (CHIKV) viruses. Originating from Trinidad and Tobago in 1955, it has spread across the Amazonian Basin and more recently into the Caribbean (Cuba and Haiti) and …		5	Yağış / kuraklık değişimleri	Vektörle bulaşan hastalıklar	İzleme sistemleri / erken uyarı	Developing/Low Income
Systemic and Ocular Manifestations of Arboviral Infections: A Review.	Khairallah M; Abroug N; Smit D; Chee SP; Nabi W; Yeh S; Smith JR; Ksiaa I; Cunningham E	2024	PURPOSE: To provide an overview of pre-selected emerging arboviruses (arthropod-borne viruses) that cause ocular inflammation in humans. METHODS: A comprehensive review of the literature published between 1997 and 2023 was conducted in PubMed database. We describe current insights into epidemiology, systemic and ocular manifestations, diagnosis, treatment, and prognosis of arboviral diseases incl…	PubMed	Global	Review	general climate	vector-borne; viral		dengue, zika, chikungunya, west nile	General population	PURPOSE: To provide an overview of pre-selected emerging arboviruses (arthropod-borne viruses) that cause ocular inflammation in humans. METHODS: A comprehensive review of the literature published between 1997 and 2023 was conducted in PubMed database. We describe current insights into epidemiology, systemic and ocular manifestations, diagnosis, treatment, and prognosis of arboviral diseases incl…		5	Diğer / Belirtilmemiş	Vektörle bulaşan hastalıklar		Developing/Low Income
Adverse human health effects of climate change: an update.	Filippini T; Paduano S; Veneri F; Barbolini G; Fiore G; Vinceti M	2024	BACKGROUND: The world is currently facing a process of climate change, which may adversely impact human health in many different ways. The safety of food, water and urban environments is endangered by the consequences of climate change. Sea level and temperature rise, along with more frequent and longer heat waves, represent only a few of the effects of climate change. The increased risk of extre…	PubMed	Global	Review	drought; flooding; general climate; heatwave; temperature increase	General infectious disease			Elderly	BACKGROUND: The world is currently facing a process of climate change, which may adversely impact human health in many different ways. The safety of food, water and urban environments is endangered by the consequences of climate change. Sea level and temperature rise, along with more frequent and longer heat waves, represent only a few of the effects of climate change. The increased risk of extre…		5	Sıcaklık artışı	Diğer / Belirtilmemiş		Developing/Low Income
A proposed One Health approach to control yellow fever outbreaks in Uganda.	Mensah EA; Gyasi SO; Nsubuga F; Alali WQ	2024	Yellow Fever (YF) is an acute viral hemorrhagic disease. Uganda is located within the Africa YF belt. Between 2019 and 2022, the Ugandan Health Authorities reported at least one outbreak of YF annually with an estimated 892 suspected cases, on average per year. The persistent recurrence of this disease raises significant concerns about the efficacy of current response strategies and prevention ap…	PubMed	Global	Review	general climate	vector-borne; viral	Response, Surveillance, surveillance	malaria	Unspecified	Yellow Fever (YF) is an acute viral hemorrhagic disease. Uganda is located within the Africa YF belt. Between 2019 and 2022, the Ugandan Health Authorities reported at least one outbreak of YF annually with an estimated 892 suspected cases, on average per year. The persistent recurrence of this disease raises significant concerns about the efficacy of current response strategies and prevention ap…		5	Diğer / Belirtilmemiş	Vektörle bulaşan hastalıklar	İzleme sistemleri / erken uyarı	Developing/Low Income
Geography and health: role of human translocation and access to care.	Brattig N; Bergquist R; Vienneau D; Zhou XN	2024	Natural, geographical barriers have historically limited the spread of communicable diseases. This is no longer the case in today's interconnected world, paired with its unprecedented environmental and climate change, emphasising the intersection of evolutionary biology, epidemiology and geography (i.e. biogeography). A total of 14 articles of the special issue entitled "Geography and health: rol…	PubMed	Global	Review	general climate	respiratory; vector-borne; viral	Surveillance, surveillance	malaria, covid	Unspecified	Natural, geographical barriers have historically limited the spread of communicable diseases. This is no longer the case in today's interconnected world, paired with its unprecedented environmental and climate change, emphasising the intersection of evolutionary biology, epidemiology and geography (i.e. biogeography). A total of 14 articles of the special issue entitled "Geography and health: rol…		5	Diğer / Belirtilmemiş	Vektörle bulaşan hastalıklar	İzleme sistemleri / erken uyarı	Developing/Low Income
Widening geographic range of Rift Valley fever disease clusters associated with climate change in East Africa.	Situma S; Nyakarahuka L; Omondi E; Mureithi M; Mweu M; Muturi M; Mwatondo A; Dawa J; Konongoi L; Khamadi S; Clancey E; Lofgren E; Osoro E; Ngere I; Breiman RF; Bakamutumaho B; Muruta A; Gachohi J; Oyola SO; Njenga MK; Singh D	2024	BACKGROUND: Recent epidemiology of Rift Valley fever (RVF) disease in Africa suggests growing frequency and expanding geographic range of small disease clusters in regions that previously had not reported the disease. We investigated factors associated with the phenomenon by characterizing recent RVF disease	PubMed	Global	Observational study		General infectious disease			Unspecified	BACKGROUND: Recent epidemiology of Rift Valley fever (RVF) disease in Africa suggests growing frequency and expanding geographic range of small disease clusters in regions that previously had not reported the disease. We investigated factors associated with the phenomenon by characterizing recent RVF disease		5		Diğer / Belirtilmemiş		Developing/Low Income
The use of environmental data in descriptive and predictive models of vector-borne disease in North America.	Kiryluk HD; Beard CB; Holcomb KM	2024	Vector-borne disease incidence and burden are on the rise. Weather events and climate patterns are known to influence vector populations and disease distribution and incidence. Changes in weather trends and climatic factors can shift seasonal vector activity and host behavior, thus altering pathogen distribution and introducing diseases to new geographic regions. With the upward trend in global t…	PubMed	Canada	Modeling study	drought; general climate; seasonality; temperature increase	vector-borne; viral	Early warning system, Preparedness, Response, Surveillance, early warning; preparedness; surveillance	dengue, west nile	General population	Vector-borne disease incidence and burden are on the rise. Weather events and climate patterns are known to influence vector populations and disease distribution and incidence. Changes in weather trends and climatic factors can shift seasonal vector activity and host behavior, thus altering pathogen distribution and introducing diseases to new geographic regions. With the upward trend in global t…		5	Sıcaklık artışı	Vektörle bulaşan hastalıklar	İzleme sistemleri / erken uyarı	Developed
Discovering allatostatin type-C receptor specific agonists.	Kahveci K; Düzgün MB; Atis AE; Yılmaz A; Shahraki A; Coskun B; Durdagi S; Birgul Iyison N	2024	Currently, there is no pesticide available for the selective control of the pine processionary moth (Thaumetopoea pityocampa-specific), and conventional methods typically rely on mechanical techniques such as pheromone traps or broad-spectrum larvicidal chemicals. As climate change increases the range and dispersion capacity of crop and forest pests, outbreaks of the pine processionary occur with…	PubMed	Global	Review	general climate	General infectious disease		tuberculosis	Unspecified	Currently, there is no pesticide available for the selective control of the pine processionary moth (Thaumetopoea pityocampa-specific), and conventional methods typically rely on mechanical techniques such as pheromone traps or broad-spectrum larvicidal chemicals. As climate change increases the range and dispersion capacity of crop and forest pests, outbreaks of the pine processionary occur with…		5	Diğer / Belirtilmemiş	Solunum yolu		Developing/Low Income
Abstruse Side of Climate Change, Impact on Malaria: A Systematic Evidence Review Comparing Iran versus Globally.	Bajerge NM; Khankeh H; Dashtbozorgi A; Farrokhi M	2024	BACKGROUND: Infectious outbreaks due to disrupted social and environmental conditions after climate change-induced events complicate disasters. This research aimed to determine the contentions of bioclimatic variables and extreme events on the prevalence of the most common Climate-Sensitive Infectious Disease (CSID); Malaria in Iran. METHODS: The present narrative systematic review study was cond…	PubMed	Global	Modeling study	drought; flooding; general climate; humidity; precipitation; temperature increase	vector-borne		malaria	General population	BACKGROUND: Infectious outbreaks due to disrupted social and environmental conditions after climate change-induced events complicate disasters. This research aimed to determine the contentions of bioclimatic variables and extreme events on the prevalence of the most common Climate-Sensitive Infectious Disease (CSID); Malaria in Iran. METHODS: The present narrative systematic review study was cond…		5	Sıcaklık artışı	Vektörle bulaşan hastalıklar		Developing/Low Income
Do we protect ourselves against West Nile Virus? A systematic review on knowledge, attitudes, and practices and their determinants.	Fonzo M; Bertoncello C; Tudor L; Miccolis L; Serpentino M; Petta D; Amoruso I; Baldovin T; Trevisan A	2024	BACKGROUND: West Nile virus (WNV) is a mosquito-borne flavivirus. In humans, 80% of infections are asymptomatic, while approximately 20% experience influenza-like symptoms. Fewer than 1% develop the neuroinvasive form which can lead to encephalitis, meningitis, acute flaccid paralysis, and even death. The global spread of the virus to areas where it was not previously present has become a growing…	PubMed	Global	Review		respiratory; vector-borne; viral	Response, Surveillance, surveillance	influenza, west nile	Elderly	BACKGROUND: West Nile virus (WNV) is a mosquito-borne flavivirus. In humans, 80% of infections are asymptomatic, while approximately 20% experience influenza-like symptoms. Fewer than 1% develop the neuroinvasive form which can lead to encephalitis, meningitis, acute flaccid paralysis, and even death. The global spread of the virus to areas where it was not previously present has become a growing…		5		Vektörle bulaşan hastalıklar	İzleme sistemleri / erken uyarı	Developing/Low Income
The 2023 Latin America report of the Lancet Countdown on health and climate change: the imperative for health-centred climate-resilient development.	Hartinger SM; Palmeiro-Silva YK; Llerena-Cayo C; Blanco-Villafuerte L; Escobar LE; Diaz A; Sarmiento JH; Lescano AG; Melo O; Rojas-Rueda D; Takahashi B; Callaghan M; Chesini F; Dasgupta S; Posse CG; Gouveia N; Martins de Carvalho A; Miranda-Chacón Z; Mohajeri N; Pantoja C; Robinson EJZ; Salas MF; Santiago R; Sauma E; Santos-Vega M; Scamman D; Sergeeva M; Souza de Camargo T; Sorensen C; Umaña JD; …	2024	In 2023, a series of climatological and political events unfolded, partly driving forward the global climate and health agenda while simultaneously exposing important disparities and vulnerabilities to climate-related events. On the policy front, a significant step forward was marked by the inaugural Health Day at COP28, acknowledging the profound impacts of climate change on health. However, the…	PubMed	Brazil	Review	flooding; general climate; heatwave; precipitation; temperature increase	vector-borne	Adaptation, Policy, Preparedness, Response, adaptation plan; policy; preparedness; resilience planning	dengue	Children	In 2023, a series of climatological and political events unfolded, partly driving forward the global climate and health agenda while simultaneously exposing important disparities and vulnerabilities to climate-related events. On the policy front, a significant step forward was marked by the inaugural Health Day at COP28, acknowledging the profound impacts of climate change on health. However, the…		5	Sıcaklık artışı	Vektörle bulaşan hastalıklar	Adaptasyon politikaları	Developing/Low Income
[The impact of today's environment on allergies: can we take action?].	Sabouraud-Leclerc D	2024	Allergic diseases have risen sharply in recent decades. After some epidemiological data, we take a look at the various hypotheses explaining this allergy "epidemic". Changes in our environment, such as pollution, are a source of climate change and an increase in allergic diseases through inflammation of epithelial barriers. Allergy prevention, a public health emergency, relies on environmental ac…	PubMed	Global	Epidemiological study	general climate	General infectious disease			Unspecified	Allergic diseases have risen sharply in recent decades. After some epidemiological data, we take a look at the various hypotheses explaining this allergy "epidemic". Changes in our environment, such as pollution, are a source of climate change and an increase in allergic diseases through inflammation of epithelial barriers. Allergy prevention, a public health emergency, relies on environmental ac…		5	Diğer / Belirtilmemiş	Diğer / Belirtilmemiş		Developing/Low Income
Holistic One Health Surveillance Framework: Synergizing Environmental, Animal, and Human Determinants for Enhanced Infectious Disease Management.	Singh S; Sharma P; Pal N; Sarma DK; Tiwari R; Kumar M	2024	Recent pandemics, including the COVID-19 outbreak, have brought up growing concerns about transmission of zoonotic diseases from animals to humans. This highlights the requirement for a novel approach to discern and address the escalating health threats. The One Health paradigm has been developed as a responsive strategy to confront forthcoming outbreaks through early warning, highlighting the in…	PubMed	Global	Review		respiratory	Early warning system, Response, Surveillance, early warning; surveillance	covid	General population	Recent pandemics, including the COVID-19 outbreak, have brought up growing concerns about transmission of zoonotic diseases from animals to humans. This highlights the requirement for a novel approach to discern and address the escalating health threats. The One Health paradigm has been developed as a responsive strategy to confront forthcoming outbreaks through early warning, highlighting the in…		5		Solunum yolu	İzleme sistemleri / erken uyarı	Developing/Low Income
Animal Health Discourse during Ecological Crises in the Media-Lessons Learnt from the Flood in Thessaly from the One Health Perspective.	Meletis E; Jarynowski A; Maksymowicz S; Kostoulas P; Belik V	2024	Due to the increasing risk of extreme events caused by climate change (i.e., floods, fires and hurricanes) or wars, European veterinary public health may need some improvement. Utilizing a mix of qualitative (participatory observation) and quantitative methods (Internet mining), we analyzed the Greek media's responses to the millennial flood in Thessaly (September 2023), focusing on animal health…	PubMed	Global	Qualitative study	extreme weather; flooding; general climate	General infectious disease	Intervention strategies, Response	tuberculosis	General population	Due to the increasing risk of extreme events caused by climate change (i.e., floods, fires and hurricanes) or wars, European veterinary public health may need some improvement. Utilizing a mix of qualitative (participatory observation) and quantitative methods (Internet mining), we analyzed the Greek media's responses to the millennial flood in Thessaly (September 2023), focusing on animal health…		5	Doğal afetler	Solunum yolu	Diğer / Belirtilmemiş	Developing/Low Income
Associations of meteorological factors and dynamics of scrub typhus incidence in South Korea: A nationwide time-series study.	Chang T; Min KD; Cho SI; Kim Y	2024	Scrub typhus, also known as Tsutsugamushi disease, is a climate-sensitive vector-borne disease that poses a growing public health threat. However, studies on the association between scrub typhus epidemics and meteorological factors in South Korea need to be complemented. Therefore, we aimed to analyze the association among ambient temperature, precipitation, and the incidence of scrub typhus in S…	PubMed	Global	Modeling study	general climate; temperature increase	General infectious disease			Unspecified	Scrub typhus, also known as Tsutsugamushi disease, is a climate-sensitive vector-borne disease that poses a growing public health threat. However, studies on the association between scrub typhus epidemics and meteorological factors in South Korea need to be complemented. Therefore, we aimed to analyze the association among ambient temperature, precipitation, and the incidence of scrub typhus in S…		5	Sıcaklık artışı	Diğer / Belirtilmemiş		Developing/Low Income
Canine Schistosomiasis in the West Coast: Heterobilharzia americana in Two Natural Intermediate Hosts Found in the Colorado River, California.	Baniya A; Goldy CJ; Ardpairin J; Achi P; Chang YW; Adrianza RC; Vitta A; Dillman AR	2024	The emergence of infectious diseases presents a significant global health, economic, and security risk. Climate change can unexpectedly lead to the spread of pathogens, vectors, or hosts into new areas, contributing to the rise of infectious diseases. Surveillance plays a crucial role in monitoring disease trends and implementing control strategies. In this study, we document the first discovery …	PubMed	United States	Observational study	general climate	General infectious disease	Surveillance, surveillance		Unspecified	The emergence of infectious diseases presents a significant global health, economic, and security risk. Climate change can unexpectedly lead to the spread of pathogens, vectors, or hosts into new areas, contributing to the rise of infectious diseases. Surveillance plays a crucial role in monitoring disease trends and implementing control strategies. In this study, we document the first discovery …		5	Diğer / Belirtilmemiş	Diğer / Belirtilmemiş	İzleme sistemleri / erken uyarı	Developed
Epidemic Characteristics and Meteorological Risk Factors of Hemorrhagic Fever With Renal Syndrome in 151 Cities in China From 2015 to 2021: Retrospective Analysis.	Luo Y; Zhang L; Xu Y; Kuai Q; Li W; Wu Y; Liu L; Ren J; Zhang L; Shi Q; Liu X; Tan W	2024	BACKGROUND: Hemorrhagic fever with renal syndrome (HFRS) continues to pose a significant public health threat to the population in China. Previous epidemiological evidence indicates that HFRS is climate sensitive and influenced by meteorological factors. However, past studies either focused on too-narrow geographical regions or investigated time periods that were too early. There is an urgent nee…	PubMed	China	Modeling study	general climate; humidity; seasonality; temperature increase	General infectious disease	Intervention strategies, Response	influenza	General population	BACKGROUND: Hemorrhagic fever with renal syndrome (HFRS) continues to pose a significant public health threat to the population in China. Previous epidemiological evidence indicates that HFRS is climate sensitive and influenced by meteorological factors. However, past studies either focused on too-narrow geographical regions or investigated time periods that were too early. There is an urgent nee…		5	Sıcaklık artışı	Solunum yolu	Diğer / Belirtilmemiş	Developing/Low Income
The Recent 2023 Earthquake in Nepal: A Global Health Perspective.	Giri B; Malla A; Chattu VK	2024	As a seismic hotspot, Nepal has endured many catastrophic earthquakes, including the 2023 Jajarkot quake. These quakes worsen the existing fragilities, resulting in difficulties in accessing healthcare, outbreaks of infectious diseases, mental health problems, and nutritional shortfalls. The article examines the complex web of health consequences, such as infectious and non-infectious diseases an…	PubMed	Global	Interventional study	general climate; heatwave	General infectious disease	Adaptation, Preparedness, Response, preparedness; resilience planning	tuberculosis	General population	As a seismic hotspot, Nepal has endured many catastrophic earthquakes, including the 2023 Jajarkot quake. These quakes worsen the existing fragilities, resulting in difficulties in accessing healthcare, outbreaks of infectious diseases, mental health problems, and nutritional shortfalls. The article examines the complex web of health consequences, such as infectious and non-infectious diseases an…		5	Sıcaklık artışı	Solunum yolu	Adaptasyon politikaları	Developing/Low Income
Central nervous system infections in the tropics.	T AM; Singh B; Rupali P	2024	PURPOSE OF REVIEW: Emerging and re-emerging central nervous system (CNS) infections are a major public health concern in the tropics. The reasons for this are myriad; climate change, rainfall, deforestation, increased vector density combined with poverty, poor sanitation and hygiene. This review focuses on pathogens, which have emerged and re-emerged, with the potential for significant morbidity …	PubMed	Global	Review	general climate; precipitation	vector-borne; viral		dengue, zika, chikungunya	Unspecified	PURPOSE OF REVIEW: Emerging and re-emerging central nervous system (CNS) infections are a major public health concern in the tropics. The reasons for this are myriad; climate change, rainfall, deforestation, increased vector density combined with poverty, poor sanitation and hygiene. This review focuses on pathogens, which have emerged and re-emerged, with the potential for significant morbidity …		5	Yağış / kuraklık değişimleri	Vektörle bulaşan hastalıklar		Developing/Low Income
Integrated One Health strategies in Dengue.	Procopio AC; Colletta S; Laratta E; Mellace M; Tilocca B; Ceniti C; Urbani A; Roncada P	2024	Zoonoses have rapidly spread globally, necessitating the implementation of vaccination strategies as a control measure. Emerging and re-emerging vector-borne diseases are among the major global public health concerns. Dengue, a zoonotic viral infection transmitted to humans by a vector, the Aedes mosquito, is a severe global health problem. Dengue is a serious tropical infectious disease, second …	PubMed	Global	Review	general climate	vector-borne		dengue, malaria	Unspecified	Zoonoses have rapidly spread globally, necessitating the implementation of vaccination strategies as a control measure. Emerging and re-emerging vector-borne diseases are among the major global public health concerns. Dengue, a zoonotic viral infection transmitted to humans by a vector, the Aedes mosquito, is a severe global health problem. Dengue is a serious tropical infectious disease, second …		5	Diğer / Belirtilmemiş	Vektörle bulaşan hastalıklar		Developing/Low Income
Zoonotic spillover and extreme weather events drive the global outbreaks of airborne viral emerging infectious diseases.	Wang Z; Pei S; Cui H; Zhang J; Jia Z	2024	Outbreaks of airborne viral emerging infectious diseases (EIDs) cause an increasing burden on global public health, particularly with a backdrop of intensified climate change. However, infection sources and drivers for outbreaks of airborne viral EIDs remain unknown. Here, we aim to explore the driving mechanisms of outbreaks based on the one health perspective. Outbreak information for 20 types …	PubMed	Global	Review	extreme weather; flooding; general climate	Zoonotic disease		tuberculosis	Unspecified	Outbreaks of airborne viral emerging infectious diseases (EIDs) cause an increasing burden on global public health, particularly with a backdrop of intensified climate change. However, infection sources and drivers for outbreaks of airborne viral EIDs remain unknown. Here, we aim to explore the driving mechanisms of outbreaks based on the one health perspective. Outbreak information for 20 types …		5	Doğal afetler	Solunum yolu		Developing/Low Income
Ethical conflicts experienced by community nurses: A qualitative study.	Porr C; Gaudine A; Smith-Young J	2024	BACKGROUND: Despite news reports of morally distressing situations resulting from complex and demanding community-care delivery in Canada, there has been little research on the topic of ethical conflicts experienced by community-based health care professionals. RESEARCH AIM: To identify ethical conflicts experienced by community nurses. RESEARCH DESIGN: Data were collected using semi-structured i…	PubMed	Global	Interventional study	temperature increase	General infectious disease	Intervention strategies, Response	tuberculosis	Children	BACKGROUND: Despite news reports of morally distressing situations resulting from complex and demanding community-care delivery in Canada, there has been little research on the topic of ethical conflicts experienced by community-based health care professionals. RESEARCH AIM: To identify ethical conflicts experienced by community nurses. RESEARCH DESIGN: Data were collected using semi-structured i…		5	Sıcaklık artışı	Solunum yolu	Diğer / Belirtilmemiş	Developing/Low Income
Sustainable Lifestyle Among Office Workers (the SOFIA Study): Protocol for a Cluster Randomized Controlled Trial.	Bälter K; King AC; Fritz J; Tillander A; Halling Ullberg O	2024	BACKGROUND: Society is facing multiple challenges, including lifestyle- and age-related diseases of major public health relevance, and this is of particular importance when the general population, as well as the workforce, is getting older. In addition, we are facing global climate change due to extensive emissions of greenhouse gases and negative environmental effects. A lifestyle that promotes …	PubMed	Global	Review	general climate	General infectious disease	Capacity building, Policy, Response, policy		Elderly	BACKGROUND: Society is facing multiple challenges, including lifestyle- and age-related diseases of major public health relevance, and this is of particular importance when the general population, as well as the workforce, is getting older. In addition, we are facing global climate change due to extensive emissions of greenhouse gases and negative environmental effects. A lifestyle that promotes …		5	Diğer / Belirtilmemiş	Diğer / Belirtilmemiş	Diğer / Belirtilmemiş	Developing/Low Income
Ebola Virus Disease Outbreaks: Lessons Learned From Past and Facing Future Challenges.	Dembek Z; Hadeed S; Tigabu B; Schwartz-Watjen K; Glass M; Dressner M; Frankel D; Blaney D; Eccles Iii TG; Chekol T; Owens A; Wu A	2024	INTRODUCTION: The purpose of this review is to examine African Ebola outbreaks from their first discovery to the present, to determine how the medical and public health response has changed and identify the causes for those changes. We sought to describe what is now known about the epidemiology and spread of Ebola virus disease (EVD) from the significant outbreaks that have occurred and outbreak …	PubMed	Global	Review	general climate; precipitation; seasonality	viral; zoonotic	Health education, Policy, Response, Surveillance, policy; surveillance	ebola	Unspecified	INTRODUCTION: The purpose of this review is to examine African Ebola outbreaks from their first discovery to the present, to determine how the medical and public health response has changed and identify the causes for those changes. We sought to describe what is now known about the epidemiology and spread of Ebola virus disease (EVD) from the significant outbreaks that have occurred and outbreak …		5	Yağış / kuraklık değişimleri	Zoonotik hastalıklar	İzleme sistemleri / erken uyarı	Developing/Low Income
North-south pathways, emerging variants, and high climate suitability characterize the recent spread of dengue virus serotypes 2 and 3 in the Dominican Republic.	Miguel I; Feliz EP; Agramonte R; Martinez PV; Vergara C; Imbert Y; De la Cruz L; de Castro N; Cedano O; De la Paz Y; Fonseca V; Santiago GA; Muñoz-Jordán JL; Peguero A; Paulino-Ramírez R; Grubaugh ND; de Filippis AMB; Alcantara LCJ; Rico JM; Lourenço J; Franco L; Giovanetti M	2024	BACKGROUND: Dengue fever remains a significant public health challenge in tropical and subtropical regions, with its transmission dynamics being influenced by both environmental factors and human mobility. The Dominican Republic, a biodiversity hotspot in the Caribbean, has experienced recurrent dengue outbreaks, yet detailed understanding of the virus's transmission pathways and the impact of cl…	PubMed	Global	Epidemiological study	general climate; heatwave; temperature increase	vector-borne; viral	Preparedness, preparedness	dengue	Unspecified	BACKGROUND: Dengue fever remains a significant public health challenge in tropical and subtropical regions, with its transmission dynamics being influenced by both environmental factors and human mobility. The Dominican Republic, a biodiversity hotspot in the Caribbean, has experienced recurrent dengue outbreaks, yet detailed understanding of the virus's transmission pathways and the impact of cl…		5	Sıcaklık artışı	Vektörle bulaşan hastalıklar	Diğer / Belirtilmemiş	Developing/Low Income
Exploring oak processionary caterpillar induced lepidopterism (Part 1): unveiling molecular insights through transcriptomics and proteomics.	Seldeslachts A; Maurstad MF; Øyen JP; Undheim EAB; Peigneur S; Tytgat J	2024	Lepidopterism, a skin inflammation condition caused by direct or airborne exposure to irritating hairs (setae) from processionary caterpillars, is becoming a significant public health concern. Recent outbreaks of the oak processionary caterpillar (Thaumetopoea processionea) have caused noteworthy health and economic consequences, with a rising frequency expected in the future, exacerbated by glob…	PubMed	Global	Observational study	temperature increase	General infectious disease		tuberculosis	Unspecified	Lepidopterism, a skin inflammation condition caused by direct or airborne exposure to irritating hairs (setae) from processionary caterpillars, is becoming a significant public health concern. Recent outbreaks of the oak processionary caterpillar (Thaumetopoea processionea) have caused noteworthy health and economic consequences, with a rising frequency expected in the future, exacerbated by glob…		5	Sıcaklık artışı	Solunum yolu		Developing/Low Income
Antibiotic Chemoprophylaxis for Leptospirosis: Previous Shortcomings and Future Needs.	Petersen K; Maranich A	2024	Leptospirosis is a neglected tropical disease that remains potentially life threatening and hard to diagnose. Climate change combined with overlapping reservoir and human habitats will likely lead to increasing incidence, outbreaks, and mortality in the future. Preventative vaccines are either of limited scope and availability, or under development. Antibiotic chemoprophylaxis for prevention has …	PubMed	Global	Review	general climate	zoonotic		leptospirosis	Unspecified	Leptospirosis is a neglected tropical disease that remains potentially life threatening and hard to diagnose. Climate change combined with overlapping reservoir and human habitats will likely lead to increasing incidence, outbreaks, and mortality in the future. Preventative vaccines are either of limited scope and availability, or under development. Antibiotic chemoprophylaxis for prevention has …		5	Diğer / Belirtilmemiş	Zoonotik hastalıklar		Developing/Low Income
Exploring the association of weather variability on Campylobacter - A systematic review.	Austhof E; Warner S; Helfrich K; Pogreba-Brown K; Brown HE; Klimentidis YC; Scallan Walter E; Jervis RH; White AE	2024	BACKGROUND: Previous work has found climate change-induced weather variability is suspected to increase the transmission of enteric pathogens, including Campylobacter, a leading cause of bacterial gastroenteritis. While the relationship between extreme weather events and diarrheal diseases has been documented, the specific impact on Campylobacter infections remains underexplored. OBJECTIVE: To sy…	PubMed	Global	Review	general climate; humidity; seasonality; temperature increase	bacterial; enteric		influenza, diarrheal disease, tuberculosis	Unspecified	BACKGROUND: Previous work has found climate change-induced weather variability is suspected to increase the transmission of enteric pathogens, including Campylobacter, a leading cause of bacterial gastroenteritis. While the relationship between extreme weather events and diarrheal diseases has been documented, the specific impact on Campylobacter infections remains underexplored. OBJECTIVE: To sy…		5	Sıcaklık artışı	Su ve gıda kaynaklı		Developing/Low Income
Chronic kidney disease and the global public health agenda: an international consensus.	Francis A; Harhay MN; Ong ACM; Tummalapalli SL; Ortiz A; Fogo AB; Fliser D; Roy-Chaudhury P; Fontana M; Nangaku M; Wanner C; Malik C; Hradsky A; Adu D; Bavanandan S; Cusumano A; Sola L; Ulasi I; Jha V	2024	Early detection is a key strategy to prevent kidney disease, its progression and related complications, but numerous studies show that awareness of kidney disease at the population level is low. Therefore, increasing knowledge and implementing sustainable solutions for early detection of kidney disease are public health priorities. Economic and epidemiological data underscore why kidney disease	PubMed	Global	Epidemiological study		General infectious disease			General population	Early detection is a key strategy to prevent kidney disease, its progression and related complications, but numerous studies show that awareness of kidney disease at the population level is low. Therefore, increasing knowledge and implementing sustainable solutions for early detection of kidney disease are public health priorities. Economic and epidemiological data underscore why kidney disease		5		Diğer / Belirtilmemiş		Developing/Low Income
SHEA position statement on pandemic preparedness for policymakers: introduction and overview.	Hsu VP; Haessler S; Banach DB; Batshon LJ; Branch-Elliman W; Dumyati G; Jump RLP; Malani AN; Mathew TA; Murthy RK; Pergam SA; Shenoy ES; Weber DJ	2024	Throughout history, pandemics and their aftereffects have spurred society to make substantial improvements in healthcare. After the Black Death in 14(th) century Europe, changes were made to elevate standards of care and nutrition that resulted in improved life expectancy.(1) The 1918 influenza pandemic spurred a movement that emphasized public health surveillance and detection of future outbreak…	PubMed	Global	Observational study	general climate	respiratory; viral	Preparedness, Response, Surveillance, preparedness; surveillance	influenza, covid	General population	Throughout history, pandemics and their aftereffects have spurred society to make substantial improvements in healthcare. After the Black Death in 14(th) century Europe, changes were made to elevate standards of care and nutrition that resulted in improved life expectancy.(1) The 1918 influenza pandemic spurred a movement that emphasized public health surveillance and detection of future outbreak…		5	Diğer / Belirtilmemiş	Solunum yolu	İzleme sistemleri / erken uyarı	Developing/Low Income
Complex adaptive systems-based framework for modeling the health impacts of climate change.	Talukder B; Schubert JE; Tofighi M; Likongwe PJ; Choi EY; Mphepo GY; Asgary A; Bunch MJ; Chiotha SS; Matthew R; Sanders BF; Hipel KW; vanLoon GW; Orbinski J	2024	INTRODUCTION: Climate change is a global phenomenon with far-reaching consequences, and its impact on human health is a growing concern. The intricate interplay of various factors makes it challenging to accurately predict and understand the implications of climate change on human well-being. Conventional methodologies have limitations in comprehensively addressing the complexity and nonlinearity…	PubMed	Global	Modeling study	general climate	General infectious disease	Policy, policy	influenza	Unspecified	INTRODUCTION: Climate change is a global phenomenon with far-reaching consequences, and its impact on human health is a growing concern. The intricate interplay of various factors makes it challenging to accurately predict and understand the implications of climate change on human well-being. Conventional methodologies have limitations in comprehensively addressing the complexity and nonlinearity…		5	Diğer / Belirtilmemiş	Solunum yolu	Diğer / Belirtilmemiş	Developing/Low Income
Public health trends in neurologically relevant infections: a global perspective.	Roberts JA; Kapadia RK; Pastula DM; Thakur KT	2024	Neuroinfectious diseases represent a growing threat to public health globally. Infections of the central nervous system remain challenging to diagnose and treat, partially driven by the fact that a high proportion of emerging pathogens are capable of causing neurological disease. Many of the trends driving the emergence of novel pathogens, including climate change, ecological degradation, urbaniz…	PubMed	Global	Review	general climate; seasonality	vector-borne; viral	Surveillance, surveillance	dengue	General population	Neuroinfectious diseases represent a growing threat to public health globally. Infections of the central nervous system remain challenging to diagnose and treat, partially driven by the fact that a high proportion of emerging pathogens are capable of causing neurological disease. Many of the trends driving the emergence of novel pathogens, including climate change, ecological degradation, urbaniz…		5	Diğer / Belirtilmemiş	Vektörle bulaşan hastalıklar	İzleme sistemleri / erken uyarı	Developing/Low Income
Modelling the risk of Japanese encephalitis virus in Victoria, Australia, using an expert-systems approach.	Flores Lima M; Cotton J; Marais M; Faggian R	2024	Predictive models for vector-borne diseases (VBDs) are instrumental to understanding the potential geographic spread of VBDs and therefore serve as useful tools for public health decision-making. However, predicting the emergence of VBDs at the micro-, local, and regional levels presents challenges, as the importance of risk factors can vary spatially and temporally depending on climatic factors …	PubMed	Australia	Modeling study	general climate; temperature increase	viral		tuberculosis	Unspecified	Predictive models for vector-borne diseases (VBDs) are instrumental to understanding the potential geographic spread of VBDs and therefore serve as useful tools for public health decision-making. However, predicting the emergence of VBDs at the micro-, local, and regional levels presents challenges, as the importance of risk factors can vary spatially and temporally depending on climatic factors …		5	Sıcaklık artışı	Solunum yolu		Developed
Emerging and re-emerging pediatric viral diseases: a continuing global challenge.	Hoffman SA; Maldonado YA	2024	The twenty-first century has been marked by a surge in viral epidemics and pandemics, highlighting the global health challenge posed by emerging and re-emerging pediatric viral diseases. This review article explores the complex dynamics contributing to this challenge, including climate change, globalization, socio-economic interconnectedness, geopolitical tensions, vaccine hesitancy, misinformati…	PubMed	Global	Review	general climate	respiratory	Adaptation, Policy, Preparedness, Response, policy; preparedness; resilience planning	covid	General population	The twenty-first century has been marked by a surge in viral epidemics and pandemics, highlighting the global health challenge posed by emerging and re-emerging pediatric viral diseases. This review article explores the complex dynamics contributing to this challenge, including climate change, globalization, socio-economic interconnectedness, geopolitical tensions, vaccine hesitancy, misinformati…		5	Diğer / Belirtilmemiş	Solunum yolu	Adaptasyon politikaları	Developing/Low Income
Preparing for future pandemics while responding to the current ones in the midst of a planetary climate crisis: Can we face this triple global health challenge?	Ferraz D; Barreira D	2024	Global health faces the triple challenge of preparing for future pandemics while responding to current ones in the midst of a climate crisis. In this commentary, we discuss the heightened focus on pandemic preparedness after the COVID-19 pandemic and the risks that this may pose to addressing the elimination of AIDS, tuberculosis, hepatitis and malaria, established in the Sustainable Development …	PubMed	Brazil	Observational study	general climate	respiratory; vector-borne	Preparedness, Response, preparedness	malaria, covid	Unspecified	Global health faces the triple challenge of preparing for future pandemics while responding to current ones in the midst of a climate crisis. In this commentary, we discuss the heightened focus on pandemic preparedness after the COVID-19 pandemic and the risks that this may pose to addressing the elimination of AIDS, tuberculosis, hepatitis and malaria, established in the Sustainable Development …		5	Diğer / Belirtilmemiş	Vektörle bulaşan hastalıklar	Diğer / Belirtilmemiş	Developing/Low Income
Outbreaks of faecal-orally transmitted diseases in displacement camps: A scoping review of pathogens, risk factors, exposure routes, and drivers of transmission.	Jaber T; Boelee E; Bleser J; Bartram JK	2024	Many forcibly displaced people reside in camps characterised by precarious living conditions, exposing them to numerous health risks. This scoping review elucidated the risk factors and exposure routes implicated in outbreaks of faecal-oral pathogens in camps, as well as the context-specific drivers of transmission that shape these outbreaks. Journal articles were identified from PubMed, Embase, …	PubMed	Global	Review	general climate	enteric	Preparedness, Response, preparedness	cholera	General population	Many forcibly displaced people reside in camps characterised by precarious living conditions, exposing them to numerous health risks. This scoping review elucidated the risk factors and exposure routes implicated in outbreaks of faecal-oral pathogens in camps, as well as the context-specific drivers of transmission that shape these outbreaks. Journal articles were identified from PubMed, Embase, …		5	Diğer / Belirtilmemiş	Su ve gıda kaynaklı	Diğer / Belirtilmemiş	Developing/Low Income
Climate change and infectious disease surveillance in Nepal: qualitative study exploring social, cultural, political and institutional factors influencing disease surveillance.	Bhandari D; Bi P; Sherchand JB; von Ehrenstein OS; Lokmic-Tomkins Z; Dhimal M; Hanson-Easey S	2024	BACKGROUND: To explore the impacts of contextual issues encompassing social, cultural, political and institutional elements, on the operation of public health surveillance systems in Nepal concerning the monitoring of infectious diseases in the face of a changing climate. METHODS: Semi-structured interviews (n = 16) were conducted amongst key informants from the Department of Health Services, Hea…	PubMed	Global	Epidemiological study	general climate	General infectious disease	Policy, Surveillance, policy; surveillance	influenza	Unspecified	BACKGROUND: To explore the impacts of contextual issues encompassing social, cultural, political and institutional elements, on the operation of public health surveillance systems in Nepal concerning the monitoring of infectious diseases in the face of a changing climate. METHODS: Semi-structured interviews (n = 16) were conducted amongst key informants from the Department of Health Services, Hea…		5	Diğer / Belirtilmemiş	Solunum yolu	İzleme sistemleri / erken uyarı	Developing/Low Income
Dengue.	Paz-Bailey G; Adams LE; Deen J; Anderson KB; Katzelnick LC	2024	Dengue, caused by four closely related viruses, is a growing global public health concern, with outbreaks capable of overwhelming health-care systems and disrupting economies. Dengue is endemic in more than 100 countries across tropical and subtropical regions worldwide, and the expanding range of the mosquito vector, affected in part by climate change, increases risk in new areas such as Spain, …	PubMed	United States	Interventional study	general climate	vector-borne; viral	Intervention strategies, Response	dengue	Unspecified	Dengue, caused by four closely related viruses, is a growing global public health concern, with outbreaks capable of overwhelming health-care systems and disrupting economies. Dengue is endemic in more than 100 countries across tropical and subtropical regions worldwide, and the expanding range of the mosquito vector, affected in part by climate change, increases risk in new areas such as Spain, …		5	Diğer / Belirtilmemiş	Vektörle bulaşan hastalıklar	Diğer / Belirtilmemiş	Developed
Effects of meteorological factors on influenza transmissibility by virus type/subtype.	Yan ZL; Liu WH; Long YX; Ming BW; Yang Z; Qin PZ; Ou CQ; Li L	2024	BACKGROUND: Quantitative evidence on the impact of meteorological factors on influenza transmissibility across different virus types/subtypes is scarce, and no previous studies have reported the effect of hourly temperature variability (HTV) on influenza transmissibility. Herein, we explored the associations between meteorological factors and influenza transmissibility according to the influenza …	PubMed	China	Modeling study	general climate; humidity; temperature increase	respiratory; viral	Preparedness, Response, Surveillance, preparedness; surveillance	influenza	Unspecified	BACKGROUND: Quantitative evidence on the impact of meteorological factors on influenza transmissibility across different virus types/subtypes is scarce, and no previous studies have reported the effect of hourly temperature variability (HTV) on influenza transmissibility. Herein, we explored the associations between meteorological factors and influenza transmissibility according to the influenza …		5	Sıcaklık artışı	Solunum yolu	İzleme sistemleri / erken uyarı	Developing/Low Income
Five Social Dynamics Influencing Cholera risks in the City of Goma, Democratic Republic of Congo: A qualitative Study.	Maisha FM; Mbasa NM; Ulikuwe K; Kahatwa S; Mulligan C; Morris G; Bardosh K	2024	BACKGROUND: Cholera remains a major (and increasing) global public health problem. Goma, in the eastern Democratic Republic of Congo (DRC), has been a major cholera hotspot in Africa since 1994 and is currently experiencing one of the largest outbreaks in the world. This article contributes to the existing scholarship on cholera risk by utilizing a variety of qualitative research methods. METHODS…	PubMed	Global	Interventional study	general climate; heatwave	enteric	Capacity building, Response, risk mapping	cholera	Children	BACKGROUND: Cholera remains a major (and increasing) global public health problem. Goma, in the eastern Democratic Republic of Congo (DRC), has been a major cholera hotspot in Africa since 1994 and is currently experiencing one of the largest outbreaks in the world. This article contributes to the existing scholarship on cholera risk by utilizing a variety of qualitative research methods. METHODS…		5	Sıcaklık artışı	Su ve gıda kaynaklı	Diğer / Belirtilmemiş	Developing/Low Income
Genomic Insights into Vibrio parahaemolyticus from Southern Korea: Pathogenicity, Antimicrobial Resistance, and Phylogenetic Distinctions.	Zin H; Lim J; Shin Y; Kim B; Yoon M; Ha K; Cho S	2024	Vibrio parahaemolyticus, a significant cause of gastroenteritis and a growing public health concern, has become increasingly prevalent owing to the rise in ocean temperatures driven by climate change. This study aimed to characterize the genetic diversity, pathogenic potential, and antimicrobial resistance (AMR) profiles of V. parahaemolyticus strains isolated from the southern coastal region of …	PubMed	Global	Modeling study	general climate; precipitation; temperature increase	General infectious disease	Early warning system, Surveillance, surveillance	tuberculosis	Unspecified	Vibrio parahaemolyticus, a significant cause of gastroenteritis and a growing public health concern, has become increasingly prevalent owing to the rise in ocean temperatures driven by climate change. This study aimed to characterize the genetic diversity, pathogenic potential, and antimicrobial resistance (AMR) profiles of V. parahaemolyticus strains isolated from the southern coastal region of …		5	Sıcaklık artışı	Solunum yolu	İzleme sistemleri / erken uyarı	Developing/Low Income
Climate-driven dengue fever outbreaks in Nepal: Trends, challenges, and strategies.	Thakur CK; Adhikari S; Dhimal M	2024	Dengue fever (DF) has become a major public health concern in Nepal, with increasing outbreaks in recent years. Transmitted by Aedes mosquitoes, this climate-sensitive viral disease presents a significant challenge for healthcare providers and policymakers. Since 2004, Nepal has experienced a sharp increase in DF cases, peaking in 2022 with 54784 cases and 88 deaths. The surge, driven mainly by s…	PubMed	Global	Observational study	general climate; precipitation; seasonality; temperature increase	vector-borne	Adaptation, Policy, adaptation plan; policy; resilience planning	dengue	General population	Dengue fever (DF) has become a major public health concern in Nepal, with increasing outbreaks in recent years. Transmitted by Aedes mosquitoes, this climate-sensitive viral disease presents a significant challenge for healthcare providers and policymakers. Since 2004, Nepal has experienced a sharp increase in DF cases, peaking in 2022 with 54784 cases and 88 deaths. The surge, driven mainly by s…		5	Sıcaklık artışı	Vektörle bulaşan hastalıklar	Adaptasyon politikaları	Developing/Low Income
Environmental stressors and zoonoses in the Arctic: Learning from the past to prepare for the future.	Andersen-Ranberg E; Nymo IH; Jokelainen P; Emelyanova A; Jore S; Laird B; Davidson RK; Ostertag S; Bouchard E; Fagerholm F; Skinner K; Acquarone M; Tryland M; Dietz R; Abass K; Rautio A; Hammer S; Evengård B; Thierfelder T; Stimmelmayr R; Jenkins E; Sonne C	2024	The risk of zoonotic disease transmission from animals to humans is elevated for people in close contact with domestic and wild animals. About three-quarters of all known human infectious diseases are zoonotic, and potential health impacts of these diseases are higher where infectious disease surveillance and access to health care and public health services are limited. This is especially the cas…	PubMed	Global	Interventional study	general climate	Zoonotic disease	Surveillance, surveillance	influenza	Unspecified	The risk of zoonotic disease transmission from animals to humans is elevated for people in close contact with domestic and wild animals. About three-quarters of all known human infectious diseases are zoonotic, and potential health impacts of these diseases are higher where infectious disease surveillance and access to health care and public health services are limited. This is especially the cas…		5	Diğer / Belirtilmemiş	Solunum yolu	İzleme sistemleri / erken uyarı	Developing/Low Income
No Matter When or Where: Addressing the Need for Continuous Family Planning Services During Shocks and Stressors.	Rich S; Jacobi L; Talbi N; Wolfington A; McDonald K	2024	Global progress on meeting family planning needs is threatened by worsening, intersecting crises. We call on global, national, and local partners to strengthen emergency preparedness to facilitate continuous family planning services, no matter when or where they are needed, to support sexual and reproductive health.	PubMed	Global	Observational study		General infectious disease	Preparedness, preparedness		Unspecified	Global progress on meeting family planning needs is threatened by worsening, intersecting crises. We call on global, national, and local partners to strengthen emergency preparedness to facilitate continuous family planning services, no matter when or where they are needed, to support sexual and reproductive health.		5		Diğer / Belirtilmemiş	Diğer / Belirtilmemiş	Developing/Low Income
Dual nitrogen and phosphorus reductions are needed for long-term mitigation of eutrophication and harmful cyanobacterial blooms in the hydrologically-variable San Francisco Bay Delta, CA.	Paerl HW; Plaas HE; Nelson LM; Korbobo AS; Cheshire JH; Yue L; Preece EP	2024	Cyanobacterial harmful algal blooms (CyanoHABs) are a major concern for water quality, public health and viability of aquatic ecosystems. Increased inputs of nutrients, i.e., nitrogen (N) and phosphorus (P), are known to amplify the occurrence, severity, and duration of CyanoHABs. There is growing concern that CyanoHABs are proliferating along the freshwater to marine continuum, including through…	PubMed	United States	Observational study	drought; precipitation; seasonality	bacterial	Intervention strategies, Response	influenza, tuberculosis	General population	Cyanobacterial harmful algal blooms (CyanoHABs) are a major concern for water quality, public health and viability of aquatic ecosystems. Increased inputs of nutrients, i.e., nitrogen (N) and phosphorus (P), are known to amplify the occurrence, severity, and duration of CyanoHABs. There is growing concern that CyanoHABs are proliferating along the freshwater to marine continuum, including through…		5	Yağış / kuraklık değişimleri	Solunum yolu	Diğer / Belirtilmemiş	Developed
Tracing the Origin, Spread, and Molecular Evolution of Dengue Type 1 Cases That Occurred in Northern Italy in 2023.	Romano G; Ferrari G; Pitrolo AMG; Rovida F; Piralla A; Baldanti F	2024	The dengue virus (DENV) is a mosquito-borne flavivirus endemic to many tropical and subtropical regions. Over the past few decades, the global incidence of dengue has risen dramatically, with the virus now present in over 100 countries, putting nearly half of the world's population at risk. This increase is attributed to several factors, including urbanization, climate change, and global travel, …	PubMed	Italy	Review	general climate; precipitation	vector-borne; viral	Health education, Surveillance, surveillance	dengue	General population	The dengue virus (DENV) is a mosquito-borne flavivirus endemic to many tropical and subtropical regions. Over the past few decades, the global incidence of dengue has risen dramatically, with the virus now present in over 100 countries, putting nearly half of the world's population at risk. This increase is attributed to several factors, including urbanization, climate change, and global travel, …		5	Yağış / kuraklık değişimleri	Vektörle bulaşan hastalıklar	İzleme sistemleri / erken uyarı	Developed
Imperative for a health-centred focus on climate change in radiology.	Taboun O; DesRoche C; Hanneman K	2024	Climate change negatively impacts individual and population-level health through multiple pathways, including poor air quality, extreme heat and changes in infectious disease. These health effects will lead to higher health system and medical imaging utilisation. At the same time, the delivery of radiology services generates substantial greenhouse gas emissions. Mitigation strategies to reduce th…	PubMed	Global	Review	general climate; heatwave	General infectious disease	Adaptation, Response, adaptation plan		General population	Climate change negatively impacts individual and population-level health through multiple pathways, including poor air quality, extreme heat and changes in infectious disease. These health effects will lead to higher health system and medical imaging utilisation. At the same time, the delivery of radiology services generates substantial greenhouse gas emissions. Mitigation strategies to reduce th…		5	Sıcaklık artışı	Diğer / Belirtilmemiş	Adaptasyon politikaları	Developing/Low Income
A call for a coherent One Health strategy for the surveillance of climate-sensitive infectious diseases in the Canadian Arctic and subarctic regions.	Daigle L; Nury C; Delesalle L; Villeneuve CA; Colinas J; Leighton PA; Carabin H; Zinszer K; Hillier S; Jenkins E; Aenishaenslin C	2024	INTRODUCTION: The increased burden of climate-sensitive infectious diseases (CSIDs) within the circumpolar region, one of the many impacts of climate change, is impacting human, animal and ecosystem health. An integrated One Health approach to surveillance of CSIDs has been promoted by the scientific community as a prerequisite to enhance preparedness and response. Up to now, little is known abou…	PubMed	Global	Review	general climate	General infectious disease	Preparedness, Response, Surveillance, preparedness; risk mapping; surveillance		General population	INTRODUCTION: The increased burden of climate-sensitive infectious diseases (CSIDs) within the circumpolar region, one of the many impacts of climate change, is impacting human, animal and ecosystem health. An integrated One Health approach to surveillance of CSIDs has been promoted by the scientific community as a prerequisite to enhance preparedness and response. Up to now, little is known abou…		5	Diğer / Belirtilmemiş	Diğer / Belirtilmemiş	İzleme sistemleri / erken uyarı	Developing/Low Income
Occupational Burnout: Florida Public Health Workforce During the COVID-19 Pandemic.	Gates T; Scott B; Merlo K; Charles D; Dunn E; Miklaszewski C; Marshall J	2024	OBJECTIVE: Florida's public health workforce faced unprecedented challenges during the compounding COVID-19 pandemic and record-setting hurricane seasons. The objective of this study was to understand burnout within this essential workforce and identify strategies to better support them. METHODS: A cross-sectional survey addressing burnout, job satisfaction, turnover intention, job demands, job r…	PubMed	Global	Cross-sectional survey	extreme weather; general climate; precipitation; seasonality	respiratory	Capacity building	covid	Unspecified	OBJECTIVE: Florida's public health workforce faced unprecedented challenges during the compounding COVID-19 pandemic and record-setting hurricane seasons. The objective of this study was to understand burnout within this essential workforce and identify strategies to better support them. METHODS: A cross-sectional survey addressing burnout, job satisfaction, turnover intention, job demands, job r…		5	Yağış / kuraklık değişimleri	Solunum yolu	Diğer / Belirtilmemiş	Developing/Low Income
Pathogenicity and virulence of O'nyong-nyong virus: A less studied Togaviridae with pandemic potential.	Tong Jia Ming S; Tan Yi Jun K; Carissimo G	2024	O'nyong-nyong virus (ONNV) is a neglected mosquito-borne alphavirus belonging to the Togaviridae family. ONNV is known to be responsible for sporadic outbreaks of acute febrile disease and polyarthralgia in Africa. As climate change increases the geographical range of known and potential new vectors, recent data indicate a possibility for ONNV to spread outside of the African continent and grow i…	PubMed	Global	Review	general climate	viral	Intervention strategies, Response	tuberculosis	Unspecified	O'nyong-nyong virus (ONNV) is a neglected mosquito-borne alphavirus belonging to the Togaviridae family. ONNV is known to be responsible for sporadic outbreaks of acute febrile disease and polyarthralgia in Africa. As climate change increases the geographical range of known and potential new vectors, recent data indicate a possibility for ONNV to spread outside of the African continent and grow i…		5	Diğer / Belirtilmemiş	Solunum yolu	Diğer / Belirtilmemiş	Developing/Low Income
Addressing the rise of autochthonous vector-borne diseases in a warming Europe.	Fleischmann WA; Cao LC; Nurjadi D; Velavan TP	2024	The perspective explores the emergence of autochthonous tropical diseases in Europe, driven by climate change and the associated increase in vector-borne diseases. Rising temperatures, along with changes in humidity and rainfall patterns, have altered the activity, distribution, and diversity of vectors such as mosquitoes and ticks. Species like Aedes albopictus and Aedes aegypti, which are prima…	PubMed	Global	Modeling study	general climate; humidity; precipitation; temperature increase	vector-borne; viral	Surveillance, surveillance	dengue, west nile	General population	The perspective explores the emergence of autochthonous tropical diseases in Europe, driven by climate change and the associated increase in vector-borne diseases. Rising temperatures, along with changes in humidity and rainfall patterns, have altered the activity, distribution, and diversity of vectors such as mosquitoes and ticks. Species like Aedes albopictus and Aedes aegypti, which are prima…		5	Sıcaklık artışı	Vektörle bulaşan hastalıklar	İzleme sistemleri / erken uyarı	Developing/Low Income
2024 Mpox outbreak: A rapidly evolving public health emergency of international concern: Introduction of an Updated Mpox Identify-Isolate-Inform (3I) Tool.	Marty AM; Beÿ CK; Koenig KL	2024	The declaration of a second Public Health Emergency of International Concern (PHEIC) for mpox in August 2024 underscores the urgent need for a comprehensive understanding of the evolving epidemiology [1] clinical manifestations, and zoonotic potential of this emerging threat [2]. This work delves into the intricate interplay between human and animal mpox infections, with a specific focus on the u…	PubMed	Global	Modeling study	general climate	Zoonotic disease	Adaptation, Preparedness, Response, adaptation plan; preparedness		Unspecified	The declaration of a second Public Health Emergency of International Concern (PHEIC) for mpox in August 2024 underscores the urgent need for a comprehensive understanding of the evolving epidemiology [1] clinical manifestations, and zoonotic potential of this emerging threat [2]. This work delves into the intricate interplay between human and animal mpox infections, with a specific focus on the u…		5	Diğer / Belirtilmemiş	Zoonotik hastalıklar	Adaptasyon politikaları	Developing/Low Income
A comparative analysis of influenza and COVID-19: Environmental-ecological impacts, socioeconomic implications, and future challenges.	Guo Y; Gu K; Garber PA; Zhang R; Zhao Z; Xu L	2024	In the last century, global pandemics have been primarily driven by respiratory infections, which consistently rank among the top 20 causes of death worldwide. The coronavirus disease 2019 (COVID-19) pandemic has underscored the intricate nature of managing multiple health crises simultaneously. In recent years, climate change has emerged as a major biosafety and population health challenge. Glob…	PubMed	Global	Review	general climate; precipitation; temperature increase	respiratory; viral	Adaptation, Preparedness, Response, preparedness; resilience planning	influenza, covid	General population	In the last century, global pandemics have been primarily driven by respiratory infections, which consistently rank among the top 20 causes of death worldwide. The coronavirus disease 2019 (COVID-19) pandemic has underscored the intricate nature of managing multiple health crises simultaneously. In recent years, climate change has emerged as a major biosafety and population health challenge. Glob…		5	Sıcaklık artışı	Solunum yolu	Adaptasyon politikaları	Developing/Low Income
Strategic vaccination responses to Chikungunya outbreaks in Rome: Insights from a dynamic transmission model.	Sloof AC; Boer M; Vondeling GT; de Roo AM; Jaramillo JC; Postma MJ	2024	BACKGROUND: Chikungunya virus (CHIKV) outbreaks, driven by the expanding habitat of the Aedes albopictus mosquito and global climate change, pose a significant threat to public health. Our study evaluates the effectiveness of emergency vaccination using a dynamic disease transmission model for a potential large-scale outbreak in Rome, Italy. METHODS: The model incorporates a susceptible-exposed-i…	PubMed	Italy	Modeling study	general climate; temperature increase	vector-borne; viral	Preparedness, Response, preparedness	chikungunya	General population	BACKGROUND: Chikungunya virus (CHIKV) outbreaks, driven by the expanding habitat of the Aedes albopictus mosquito and global climate change, pose a significant threat to public health. Our study evaluates the effectiveness of emergency vaccination using a dynamic disease transmission model for a potential large-scale outbreak in Rome, Italy. METHODS: The model incorporates a susceptible-exposed-i…		5	Sıcaklık artışı	Vektörle bulaşan hastalıklar	Diğer / Belirtilmemiş	Developed
Climate-based modelling and forecasting of dengue in three endemic departments of Peru.	Mills C; Donnelly CA	2024	Amid profound climate change, incidence of dengue continues to rise and expand in distribution across the world. Here, we analysed dengue in three coastal departments of Peru which have recently experienced public health emergencies during the worst dengue crises in Latin American history. We developed a climate-based spatiotemporal modelling framework to model monthly incidence of new dengue cas…	PubMed	Global	Modeling study	drought; general climate; temperature increase	vector-borne	Early warning system, early warning	dengue	Unspecified	Amid profound climate change, incidence of dengue continues to rise and expand in distribution across the world. Here, we analysed dengue in three coastal departments of Peru which have recently experienced public health emergencies during the worst dengue crises in Latin American history. We developed a climate-based spatiotemporal modelling framework to model monthly incidence of new dengue cas…		5	Sıcaklık artışı	Vektörle bulaşan hastalıklar	İzleme sistemleri / erken uyarı	Developing/Low Income
Global landmark: 2023 marks the worst year for dengue cases with millions infected and thousands of deaths reported.	Haider N; Hasan MN; Onyango J; Asaduzzaman M	2024	OBJECTIVES: In 2023, the world experienced the worst dengue virus (DENV) outbreak on record. The study aimed to identify global regions and continents with high burden of dengue in 2023. DESIGN: We collected data on the number of DENV cases and deaths reported by various countries to the World Health Organization and World Health Organization regional offices. We estimated DENV cases per million …	PubMed	Global	Observational study	heatwave	vector-borne; viral		dengue	General population	OBJECTIVES: In 2023, the world experienced the worst dengue virus (DENV) outbreak on record. The study aimed to identify global regions and continents with high burden of dengue in 2023. DESIGN: We collected data on the number of DENV cases and deaths reported by various countries to the World Health Organization and World Health Organization regional offices. We estimated DENV cases per million …		5	Sıcaklık artışı	Vektörle bulaşan hastalıklar		Developing/Low Income
The rising threat of Ross River virus: Climate change and its implications on public health in Australia.	Kumar P; Kaur Y; Apostolopoulos V; Pant M; Gaidhane AM; Zahiruddin QS; Singh MP; Sah S	2024		PubMed	Australia									5		Diğer / Belirtilmemiş		Developed
Measuring preparedness to infectious diseases among people exposed to climate disasters in Cabo Delgado, Mozambique: a cross-sectional study.	Segala FV; Occa E; Chambisse E; Cavallin F; Nanomba A; Cobre R; Gelfi G; Laguessa V; Cadorin S; Chorai A; Chitnis K; Marotta C; Chuau I; Ghelardi A; Mahomed A; Putoto G; Mussa MA; Saracino A; Di Gennaro F	2024	INTRODUCTION: Climate change is contributing to increase the frequency and severity of climate disasters in Mozambique, leading, since 2019, to extensive damage to infrastructure and displacement 1.3 million people. Aim of this study is to evaluate baseline preparedness to vector-borne and water-borne infections among households and internally displaced people exposed to climate disasters in Moza…	PubMed	Global	Cross-sectional survey	general climate	General infectious disease	Policy, Preparedness, policy; preparedness	tuberculosis	Children	INTRODUCTION: Climate change is contributing to increase the frequency and severity of climate disasters in Mozambique, leading, since 2019, to extensive damage to infrastructure and displacement 1.3 million people. Aim of this study is to evaluate baseline preparedness to vector-borne and water-borne infections among households and internally displaced people exposed to climate disasters in Moza…		5	Diğer / Belirtilmemiş	Solunum yolu	Diğer / Belirtilmemiş	Developing/Low Income
Estimating time-varying cholera transmission and oral cholera vaccine effectiveness in Haiti and Cameroon, 2021-2023.	Hulland EN; Charpignon ML; El Hayek GY; Zhao L; Desai AN; Majumder MS	2024	In 2023, cholera affected approximately 1 million people and caused more than 5000 deaths globally, predominantly in low-income and conflict settings. In recent years, the number of new cholera outbreaks has grown rapidly. Further, ongoing cholera outbreaks have been exacerbated by conflict, climate change, and poor infrastructure, resulting in prolonged crises. As a result, the demand for treatm…	PubMed	Global	Interventional study	general climate	enteric	Intervention strategies, Response	cholera	Elderly	In 2023, cholera affected approximately 1 million people and caused more than 5000 deaths globally, predominantly in low-income and conflict settings. In recent years, the number of new cholera outbreaks has grown rapidly. Further, ongoing cholera outbreaks have been exacerbated by conflict, climate change, and poor infrastructure, resulting in prolonged crises. As a result, the demand for treatm…		5	Diğer / Belirtilmemiş	Su ve gıda kaynaklı	Diğer / Belirtilmemiş	Developing/Low Income
The Urgent Need for Dengue Vaccination: Combating an Escalating Public Health Crisis in Pakistan.	Iqtadar S; Akram J; Khan A	2024	Dengue fever, caused by the dengue virus (DENV), poses a significant global health threat, with a dramatic increase in cases driven by climate change, urbanization, and mosquito resistance. In Pakistan, a country with a population of 240 million, the world's fifth largest, dengue has emerged as an escalating public health crisis, with seasonal outbreaks severely straining the healthcare system. D…	PubMed	Global	Observational study	general climate; precipitation; seasonality	vector-borne; viral	Capacity building	dengue	General population	Dengue fever, caused by the dengue virus (DENV), poses a significant global health threat, with a dramatic increase in cases driven by climate change, urbanization, and mosquito resistance. In Pakistan, a country with a population of 240 million, the world's fifth largest, dengue has emerged as an escalating public health crisis, with seasonal outbreaks severely straining the healthcare system. D…		5	Yağış / kuraklık değişimleri	Vektörle bulaşan hastalıklar	Diğer / Belirtilmemiş	Developing/Low Income
Resilience Informatics: Role of Informatics in Enabling and Promoting Public Health Resilience to Pandemics, Climate Change, and Other Stressors.	Iyengar MS; Block Ngaybe MG; Gonzalez M; Arora M	2024	Climate change, local epidemics, future pandemics, and forced displacements pose significant public health threats worldwide. To cope successfully, people and communities are faced with the challenging task of developing resilience to these stressors. Our viewpoint is that the powerful capabilities of modern informatics technologies including artificial intelligence, biomedical and environmental …	PubMed	Global	Observational study	general climate	General infectious disease	Adaptation, resilience planning		Unspecified	Climate change, local epidemics, future pandemics, and forced displacements pose significant public health threats worldwide. To cope successfully, people and communities are faced with the challenging task of developing resilience to these stressors. Our viewpoint is that the powerful capabilities of modern informatics technologies including artificial intelligence, biomedical and environmental …		5	Diğer / Belirtilmemiş	Diğer / Belirtilmemiş	Adaptasyon politikaları	Developing/Low Income
Conference Report: LPMHealthcare Emerging Viruses 2023 (EVOX23): Pandemics-Learning from the Past and Present to Prepare for the Future.	Jenkins F; Mapulanga T; Thapa G; da Costa KAS; Temperton NJ	2024	The emergence of SARS-CoV-2 has meant that pandemic preparedness has become a major focus of the global scientific community. Gathered in the historic St Edmund Hall college in Oxford, the one-day LPMHealthcare conference on emerging viruses (6 September 2023) sought to review and learn from past pandemics-the current SARS-CoV-2 pandemic and the Mpox outbreak-and then look towards potential futur…	PubMed	Global	Review	general climate; precipitation	respiratory; viral	Capacity building, Preparedness, Surveillance, preparedness; surveillance	covid	General population	The emergence of SARS-CoV-2 has meant that pandemic preparedness has become a major focus of the global scientific community. Gathered in the historic St Edmund Hall college in Oxford, the one-day LPMHealthcare conference on emerging viruses (6 September 2023) sought to review and learn from past pandemics-the current SARS-CoV-2 pandemic and the Mpox outbreak-and then look towards potential futur…		5	Yağış / kuraklık değişimleri	Solunum yolu	İzleme sistemleri / erken uyarı	Developing/Low Income
Unprecedented Harmful algal bloom in the UK and Ireland's largest lake associated with gastrointestinal bacteria, microcystins and anabaenopeptins presenting an environmental and public health risk.	Reid N; Reyne MI; O'Neill W; Greer B; He Q; Burdekin O; McGrath JW; Elliott CT	2024	Harmful Algal Blooms (HABs) are outbreaks of aquatic toxic microalgae emerging as a global problem driven by nutrient enrichment, global climate change and invasive species. We uniquely describe a HAB of unprecedented duration, extent and magnitude during 2023 in Lough Neagh; the UK and Ireland's largest freshwater lake, using an unparalleled combination of satellite imagery, nutrient analysis, 1…	PubMed	United Kingdom	Observational study	general climate	bacterial		influenza, typhoid, tuberculosis	Unspecified	Harmful Algal Blooms (HABs) are outbreaks of aquatic toxic microalgae emerging as a global problem driven by nutrient enrichment, global climate change and invasive species. We uniquely describe a HAB of unprecedented duration, extent and magnitude during 2023 in Lough Neagh; the UK and Ireland's largest freshwater lake, using an unparalleled combination of satellite imagery, nutrient analysis, 1…		5	Diğer / Belirtilmemiş	Solunum yolu		Developed
Opportunistic Pathogens in Drinking Water Distribution Systems-A Review.	LeChevallier MW; Prosser T; Stevens M	2024	In contrast to "frank" pathogens, like Salmonella entrocolitica, Shigella dysenteriae, and Vibrio cholerae, that always have a probability of disease, "opportunistic" pathogens are organisms that cause an infectious disease in a host with a weakened immune system and rarely in a healthy host. Historically, drinking water treatment has focused on control of frank pathogens, particularly those from…	PubMed	Global	Review	general climate; temperature increase	bacterial; enteric; viral		cholera	Unspecified	In contrast to "frank" pathogens, like Salmonella entrocolitica, Shigella dysenteriae, and Vibrio cholerae, that always have a probability of disease, "opportunistic" pathogens are organisms that cause an infectious disease in a host with a weakened immune system and rarely in a healthy host. Historically, drinking water treatment has focused on control of frank pathogens, particularly those from…		5	Sıcaklık artışı	Su ve gıda kaynaklı		Developing/Low Income
Efforts toward the Elimination of Visceral Leishmaniasis in South Asia: A Review of Progress in Bhutan.	Dorji T; Dorjee S; Wangdi T; Tshokey T; Pradhan AR; Penjor K; Namgay R; Togbye T; Karunaweera N	2024	Leishmaniases are a group of diseases under the category of neglected tropical diseases targeted for global elimination. However, they continue to pose major clinical and public health problems, especially among those living in poor socioeconomic conditions. Here, we summarize leishmaniasis elimination efforts in Bhutan. Between 1994 and 2022, Bhutan recorded 54 cases of leishmaniasis across 14 o…	PubMed	Global	Review	general climate	General infectious disease	Early warning system, Response, Surveillance, early warning; surveillance		General population	Leishmaniases are a group of diseases under the category of neglected tropical diseases targeted for global elimination. However, they continue to pose major clinical and public health problems, especially among those living in poor socioeconomic conditions. Here, we summarize leishmaniasis elimination efforts in Bhutan. Between 1994 and 2022, Bhutan recorded 54 cases of leishmaniasis across 14 o…		5	Diğer / Belirtilmemiş	Diğer / Belirtilmemiş	İzleme sistemleri / erken uyarı	Developing/Low Income
Heat-Related Emergency Department Visits - United States, May-September 2023.	Vaidyanathan A; Gates A; Brown C; Prezzato E; Bernstein A	2024	Unprecedented heat waves can affect all persons, but some are more sensitive to the effects of heat, including children and adults with underlying health conditions, pregnant women, and outdoor workers. Many regions of the United States experienced record-breaking high temperatures in 2023, with populations exposed to extremely high temperatures for prolonged periods. CDC examined emergency depar…	PubMed	United States	Observational study	general climate; heatwave; seasonality; temperature increase	General infectious disease	Surveillance, surveillance		Children	Unprecedented heat waves can affect all persons, but some are more sensitive to the effects of heat, including children and adults with underlying health conditions, pregnant women, and outdoor workers. Many regions of the United States experienced record-breaking high temperatures in 2023, with populations exposed to extremely high temperatures for prolonged periods. CDC examined emergency depar…		5	Sıcaklık artışı	Diğer / Belirtilmemiş	İzleme sistemleri / erken uyarı	Developed
Severe weather events and cryptosporidiosis in Aotearoa New Zealand: A case series of space-time clusters.	Grout L; Hales S; Baker MG; French N; Wilson N	2024	Occurrence of cryptosporidiosis has been associated with weather conditions in many settings internationally. We explored statistical clusters of human cryptosporidiosis and their relationship with severe weather events in New Zealand (NZ). Notified cases of cryptosporidiosis from 1997 to 2015 were obtained from the national surveillance system. Retrospective space-time permutation was used to id…	PubMed	Global	Observational study	general climate; precipitation	General infectious disease	Surveillance, surveillance	tuberculosis	Unspecified	Occurrence of cryptosporidiosis has been associated with weather conditions in many settings internationally. We explored statistical clusters of human cryptosporidiosis and their relationship with severe weather events in New Zealand (NZ). Notified cases of cryptosporidiosis from 1997 to 2015 were obtained from the national surveillance system. Retrospective space-time permutation was used to id…		5	Yağış / kuraklık değişimleri	Solunum yolu	İzleme sistemleri / erken uyarı	Developing/Low Income
Circulation of West Nile Virus and Usutu Virus in Europe: Overview and Challenges.	Simonin Y	2024	West Nile Virus (WNV) and Usutu Virus (USUV) are both neurotropic mosquito-borne viruses belonging to the Flaviviridae family. These closely related viruses mainly follow an enzootic cycle involving mosquitoes as vectors and birds as amplifying hosts, but humans and other mammals can also be infected through mosquito bites. WNV was first identified in Uganda in 1937 and has since spread globally,…	PubMed	Global	Observational study	general climate	vector-borne; viral	Surveillance, surveillance	west nile	Unspecified	West Nile Virus (WNV) and Usutu Virus (USUV) are both neurotropic mosquito-borne viruses belonging to the Flaviviridae family. These closely related viruses mainly follow an enzootic cycle involving mosquitoes as vectors and birds as amplifying hosts, but humans and other mammals can also be infected through mosquito bites. WNV was first identified in Uganda in 1937 and has since spread globally,…		5	Diğer / Belirtilmemiş	Vektörle bulaşan hastalıklar	İzleme sistemleri / erken uyarı	Developing/Low Income
Short-Term Effects of Extreme Meteorological Factors on Hand, Foot, and Mouth Disease Infection During 2010-2017 in Jiangsu, China: A Distributed Lag Non-Linear Analysis.	Yang X; Wang J; Zhang G; Yu Z	2024	Hand, Foot, and Mouth Disease (HFMD) is an infectious disease that primarily affects young children. In densely populated Jiangsu Province in China, the impact of extreme meteorological factors on HFMD is a concern. We aimed to examine the association between extreme meteorological variables and HFMD infection risk using daily HFMD infections and meteorological data from 2010 to 2017 in Jiangsu P…	PubMed	China	Modeling study	humidity; temperature increase	General infectious disease			Children	Hand, Foot, and Mouth Disease (HFMD) is an infectious disease that primarily affects young children. In densely populated Jiangsu Province in China, the impact of extreme meteorological factors on HFMD is a concern. We aimed to examine the association between extreme meteorological variables and HFMD infection risk using daily HFMD infections and meteorological data from 2010 to 2017 in Jiangsu P…		5	Sıcaklık artışı	Diğer / Belirtilmemiş		Developing/Low Income
Upsurge of dengue outbreaks in several WHO regions: Public awareness, vector control activities, and international collaborations are key to prevent spread.	Sarker R; Roknuzzaman ASM; Haque MA; Islam MR; Kabir ER	2024	BACKGROUND: Dengue, the world's fastest-growing vector-borne disease, has skyrocketed in the 21st century. Dengue has harmed human health since its first known cases among Spanish soldiers in the Philippines to its 21st-century outbreaks in Southeast Asia, the Pacific, and the Americas. In light of the current circumstances, it is imperative to investigate its origin and prevalence, enabling the …	PubMed	Philippines	Review	general climate	vector-borne	Adaptation, Response, adaptation plan	dengue	General population	BACKGROUND: Dengue, the world's fastest-growing vector-borne disease, has skyrocketed in the 21st century. Dengue has harmed human health since its first known cases among Spanish soldiers in the Philippines to its 21st-century outbreaks in Southeast Asia, the Pacific, and the Americas. In light of the current circumstances, it is imperative to investigate its origin and prevalence, enabling the …		5	Diğer / Belirtilmemiş	Vektörle bulaşan hastalıklar	Adaptasyon politikaları	Developing/Low Income
The greatest Dengue epidemic in Brazil: Surveillance, Prevention, and Control.	Gurgel-Gonçalves R; Oliveira WK; Croda J	2024	In this review, we discuss dengue surveillance, prevention, and control measures in Brazil. Data on dengue epidemics between 2000 and 2024 indicates an increase in the number of dengue cases and deaths. Global climate change is a key driver of this growth. Over the past 25 years, nearly 18 million Brazilians have been infected with the dengue virus, and the highest number of dengue cases in Brazi…	PubMed	Brazil	Review	general climate	vector-borne; viral	Health education, Surveillance, surveillance	dengue	General population	In this review, we discuss dengue surveillance, prevention, and control measures in Brazil. Data on dengue epidemics between 2000 and 2024 indicates an increase in the number of dengue cases and deaths. Global climate change is a key driver of this growth. Over the past 25 years, nearly 18 million Brazilians have been infected with the dengue virus, and the highest number of dengue cases in Brazi…		5	Diğer / Belirtilmemiş	Vektörle bulaşan hastalıklar	İzleme sistemleri / erken uyarı	Developing/Low Income
Innovative strategies and challenges mosquito-borne disease control amidst climate change.	Zhang Y; Wang M; Huang M; Zhao J	2024	The revival of the transmission dynamics of mosquito-borne diseases grants striking challenges to public health intensified by climate change worldwide. This inclusive review article examines multidimensional strategies and challenges linked to climate change and the epidemiology of mosquito-borne diseases such as malaria, dengue, Zika, chikungunya, and yellow fever. It delves into how the biolog…	PubMed	Global	Modeling study	general climate; precipitation; temperature increase	vector-borne	Surveillance, surveillance	dengue, malaria, zika, chikungunya	Unspecified	The revival of the transmission dynamics of mosquito-borne diseases grants striking challenges to public health intensified by climate change worldwide. This inclusive review article examines multidimensional strategies and challenges linked to climate change and the epidemiology of mosquito-borne diseases such as malaria, dengue, Zika, chikungunya, and yellow fever. It delves into how the biolog…		5	Sıcaklık artışı	Vektörle bulaşan hastalıklar	İzleme sistemleri / erken uyarı	Developing/Low Income
Climate Change and Veterinary Medicine: A Call to Action for a Healthier Planet.	Akello W	2024	Climate change is rapidly transforming ecosystems and reshaping the landscapes of animal health, with profound consequences for public health, food security, and biodiversity. Rising temperatures, shifting weather patterns, and increased frequency of natural disasters are driving the emergence and spread of infectious diseases, particularly zoonotic and vector-borne diseases. These environmental …	PubMed	Global	Observational study	general climate; temperature increase	Zoonotic disease	Adaptation, Policy, Response, Surveillance, adaptation plan; policy; surveillance	tuberculosis	General population	Climate change is rapidly transforming ecosystems and reshaping the landscapes of animal health, with profound consequences for public health, food security, and biodiversity. Rising temperatures, shifting weather patterns, and increased frequency of natural disasters are driving the emergence and spread of infectious diseases, particularly zoonotic and vector-borne diseases. These environmental …		5	Sıcaklık artışı	Solunum yolu	İzleme sistemleri / erken uyarı	Developing/Low Income
Infectious disease outbreaks in the wake of natural flood disasters: global patterns and local implications.	Acosta-España JD; Romero-Alvarez D; Luna C; Rodriguez-Morales AJ	2024	Climate change is an urgent global health challenge, with floods becoming increasingly frequent and exacerbating the spread of infectious diseases. With its diverse climates and recurring natural disasters, Latin America is particularly susceptible to outbreaks following floods. These events disrupt ecosystems and create ideal conditions for the spread of waterborne and vector-borne pathogens. Fl…	PubMed	Global	Review	flooding; general climate	enteric; respiratory; vector-borne; zoonotic	Adaptation, Preparedness, Response, adaptation plan; intervention; preparedness	dengue, malaria, cholera, leptospirosis	General population	Climate change is an urgent global health challenge, with floods becoming increasingly frequent and exacerbating the spread of infectious diseases. With its diverse climates and recurring natural disasters, Latin America is particularly susceptible to outbreaks following floods. These events disrupt ecosystems and create ideal conditions for the spread of waterborne and vector-borne pathogens. Fl…		5	Doğal afetler	Vektörle bulaşan hastalıklar	Adaptasyon politikaları	Developing/Low Income
A scoping review of health systems resilience assessment frameworks.	Dsouza SM; Katyal A; Kalaskar S; Kabeer M; Rewaria L; Satyanarayana S; Nallamalla KR; Chokshi M	2024	Health system resilience is a prerequisite for effectively managing cataclysmic events adversely affecting health outcomes. The COVID-19 pandemic reasserted the importance of having resilient health systems and called for a relook at the existing framework that measures health system resilience. Mixed methods were used in this study. The review started with the measurement of health systems resil…	PubMed	Global	Review	general climate	respiratory; zoonotic	Adaptation, resilience planning	ebola, covid	Unspecified	Health system resilience is a prerequisite for effectively managing cataclysmic events adversely affecting health outcomes. The COVID-19 pandemic reasserted the importance of having resilient health systems and called for a relook at the existing framework that measures health system resilience. Mixed methods were used in this study. The review started with the measurement of health systems resil…		5	Diğer / Belirtilmemiş	Solunum yolu	Adaptasyon politikaları	Developing/Low Income
Dengue is a product of the environment: an approach to the impacts of the environment on the Aedes aegypti mosquito and disease cases.	Lima-Camara TN	2024	Dengue is an arbovirus infection whose etiologic agent is transmitted by the Aedes aegypti mosquito. Since the early 1980s, when the circulation of the dengue virus (DENV) was confirmed in Brazil, the disease has become a growing multifactorial public health problem. This article presented the main factors that have contributed to the frequent dengue epidemics in recent years, such as the behavio…	PubMed	Brazil	Observational study	general climate; precipitation; temperature increase	vector-borne; viral		dengue	General population	Dengue is an arbovirus infection whose etiologic agent is transmitted by the Aedes aegypti mosquito. Since the early 1980s, when the circulation of the dengue virus (DENV) was confirmed in Brazil, the disease has become a growing multifactorial public health problem. This article presented the main factors that have contributed to the frequent dengue epidemics in recent years, such as the behavio…		5	Sıcaklık artışı	Vektörle bulaşan hastalıklar		Developing/Low Income
Cholera resurgence in Africa: assessing progress, challenges, and public health response towards the 2030 global elimination target.	Amisu BO; Okesanya OJ; Adigun OA; Manirambona E; Ukoaka BM; Lawal OA; Idris NB; Olaleke NO; Okon II; Ogaya JB; Prisno DEL 3rd	2024	Global efforts to combat epidemic cholera outbreaks have witnessed tremendous feats over the decades. However, sporadic outbreaks in regions, particularly across African states, mask these advancements. This regressive trend is frequently fuelled by factors retarding efforts towards optimal environmental sanitation and personal hygiene, which include ingesting infected food, drinking contaminated…	PubMed	Global	Observational study		enteric	Surveillance, surveillance	cholera	Unspecified	Global efforts to combat epidemic cholera outbreaks have witnessed tremendous feats over the decades. However, sporadic outbreaks in regions, particularly across African states, mask these advancements. This regressive trend is frequently fuelled by factors retarding efforts towards optimal environmental sanitation and personal hygiene, which include ingesting infected food, drinking contaminated…		5		Su ve gıda kaynaklı	İzleme sistemleri / erken uyarı	Developing/Low Income
Unveiling the menace: a thorough review of potential pandemic fungal disease.	Jafarlou M	2024	Fungal diseases have emerged as a significant global health threat, with the potential to cause widespread outbreaks and significant morbidity and mortality. Anticipating future pandemic fungal diseases is essential for effective preparedness and response strategies. This comprehensive literature review aims to provide a comprehensive analysis of the existing research on this topic. Through an ex…	PubMed	Global	Review	general climate	General infectious disease	Health education, Policy, Preparedness, Response, Surveillance, policy; preparedness; surveillance	tuberculosis	Unspecified	Fungal diseases have emerged as a significant global health threat, with the potential to cause widespread outbreaks and significant morbidity and mortality. Anticipating future pandemic fungal diseases is essential for effective preparedness and response strategies. This comprehensive literature review aims to provide a comprehensive analysis of the existing research on this topic. Through an ex…		5	Diğer / Belirtilmemiş	Solunum yolu	İzleme sistemleri / erken uyarı	Developing/Low Income
An effective pan-serotype dengue vaccine and enhanced control strategies could help in reducing the severe dengue burden in Bangladesh-A perspective.	Kayesh MEH; Nazneen H; Kohara M; Tsukiyama-Kohara K	2024	Dengue is an important vector-borne disease occurring globally. Dengue virus (DENV) infection can result in a potentially life-threatening disease. To date, no DENV-specific antiviral treatment is available. Moreover, an equally effective pan-serotype dengue virus vaccine is not available. Recently, two DENV vaccines, Dengvaxia and Qdenga, were licensed for limited use. However, none of them have…	PubMed	Global	Review	general climate; temperature increase	vector-borne; viral		dengue	Unspecified	Dengue is an important vector-borne disease occurring globally. Dengue virus (DENV) infection can result in a potentially life-threatening disease. To date, no DENV-specific antiviral treatment is available. Moreover, an equally effective pan-serotype dengue virus vaccine is not available. Recently, two DENV vaccines, Dengvaxia and Qdenga, were licensed for limited use. However, none of them have…		5	Sıcaklık artışı	Vektörle bulaşan hastalıklar		Developing/Low Income
Advancing knowledge of One Health in China: lessons for One Health from China's dengue control and prevention programs.	Feng X; Jiang N; Zheng J; Zhu Z; Chen J; Duan L; Song P; Sun J; Zhang X; Hang L; Liu Y; Zhang R; Feng T; Xie B; Wu X; Hou Z; Chen M; Jiang J; Li S	2024	BACKGROUND: The emergence of dengue fever has prompted significant public health responses, highlighting the need for a comprehensive understanding of One Health in addressing vector-borne diseases. China's experience in dengue control and prevention programs offers valuable insights into the successful integration of multidisciplinary strategies. AIMS: The review aims to: (1) systematically anal…	PubMed	China	Review	general climate	vector-borne	Early warning system, Health education, Response, early warning	dengue	General population	BACKGROUND: The emergence of dengue fever has prompted significant public health responses, highlighting the need for a comprehensive understanding of One Health in addressing vector-borne diseases. China's experience in dengue control and prevention programs offers valuable insights into the successful integration of multidisciplinary strategies. AIMS: The review aims to: (1) systematically anal…		5	Diğer / Belirtilmemiş	Vektörle bulaşan hastalıklar	İzleme sistemleri / erken uyarı	Developing/Low Income
Youth's climate consciousness: unraveling the Dengue-climate connection in Bangladesh.	Siddique AB; Hasan M; Ahmed A; Rahman MH; Sikder MT	2024	BACKGROUND: Climate change affects the transmission of vector-borne diseases like dengue, posing a substantial public health threat. Bangladesh, with its favorable conditions for Dengue transmission, has experienced periodic outbreaks. This study explores the relationship between climate change knowledge, perceptions of the Dengue-climate link, and the associated factors among Bangladeshi youth. …	PubMed	Global	Cross-sectional survey	general climate	vector-borne	Policy, Response, policy	dengue	General population	BACKGROUND: Climate change affects the transmission of vector-borne diseases like dengue, posing a substantial public health threat. Bangladesh, with its favorable conditions for Dengue transmission, has experienced periodic outbreaks. This study explores the relationship between climate change knowledge, perceptions of the Dengue-climate link, and the associated factors among Bangladeshi youth. …		5	Diğer / Belirtilmemiş	Vektörle bulaşan hastalıklar	Diğer / Belirtilmemiş	Developing/Low Income
Addressing the Dengue fever challenges in Nigeria: A narrative review and recommendations for control.	Adesola RO; Ajibade FA; Idris I; Scott GY; Agaie MI	2024	Dengue fever is a mosquito-borne viral infection that continues to pose a significant public health threat globally, including Nigeria. Here, we provided a review of dengue fever outbreaks in Nigeria from 1972 to 2023, examining the epidemiology, prevention strategies, challenges faced in combating the disease, and recommendations to mitigate its spread and transmission. We utilized scholarly dat…	PubMed	Global	Review	general climate	vector-borne; viral	Response, Surveillance, intervention; surveillance	dengue	Unspecified	Dengue fever is a mosquito-borne viral infection that continues to pose a significant public health threat globally, including Nigeria. Here, we provided a review of dengue fever outbreaks in Nigeria from 1972 to 2023, examining the epidemiology, prevention strategies, challenges faced in combating the disease, and recommendations to mitigate its spread and transmission. We utilized scholarly dat…		5	Diğer / Belirtilmemiş	Vektörle bulaşan hastalıklar	İzleme sistemleri / erken uyarı	Developing/Low Income
A European roadmap to a digital epidemiology in public health system.	Yavuz M; Savaskan N	2024		PubMed	Global									5		Diğer / Belirtilmemiş		Developing/Low Income
Dengue fever: a decade of burden in Iran.	Heydarifard Z; Heydarifard F; Mousavi FS; Zandi M	2024	Since the first reported traveler case of Dengue in Tehran in 2008, the virus has gradually spread across Iran, driven by factors including international travel, climate change, and Aedes mosquito vectors. The disease has manifested in various forms, ranging from mild fever to severe dengue, with notable cases identified in Sistan and Baluchistan Province. Despite the increasing prevalence, Iran …	PubMed	Global	Interventional study	general climate	vector-borne; viral	Health education, Response, Surveillance, surveillance	dengue	Unspecified	Since the first reported traveler case of Dengue in Tehran in 2008, the virus has gradually spread across Iran, driven by factors including international travel, climate change, and Aedes mosquito vectors. The disease has manifested in various forms, ranging from mild fever to severe dengue, with notable cases identified in Sistan and Baluchistan Province. Despite the increasing prevalence, Iran …		5	Diğer / Belirtilmemiş	Vektörle bulaşan hastalıklar	İzleme sistemleri / erken uyarı	Developing/Low Income
A Brief History of Human Challenge Studies (1900-2021) Emphasising the Virology, Regulatory and Ethical Requirements, Raison D'etre, Ethnography, Selection of Volunteers and Unit Design.	Oxford JS; Catchpole A; Mann A; Bell A; Noulin N; Gill D; Oxford JR; Gilbert A; Balasingam S	2024	Venetian quarantine 400 years ago was an important public health measure. Since 1900 this has been refined to include "challenge" or deliberate infection with pathogens be they viruses, bacteria, or parasites. Our focus is virology and ranges from the early experiments in Cuba with Yellow Fever Virus to the most widespread pathogen of our current times, COVID-19. The latter has so far caused over…	PubMed	Global	Modeling study	general climate; precipitation	bacterial; respiratory; viral	Preparedness, preparedness	influenza, covid	General population	Venetian quarantine 400 years ago was an important public health measure. Since 1900 this has been refined to include "challenge" or deliberate infection with pathogens be they viruses, bacteria, or parasites. Our focus is virology and ranges from the early experiments in Cuba with Yellow Fever Virus to the most widespread pathogen of our current times, COVID-19. The latter has so far caused over…		5	Yağış / kuraklık değişimleri	Solunum yolu	Diğer / Belirtilmemiş	Developing/Low Income
Learning from digital health investments during COVID-19 vaccine program implementation: a research collaboration and theory of change.	do Nascimento N; Sichel A; Waugaman A; Kamunyori J; Rosenbaum R; Shearer J; Carnahan E; Madevu-Matson C; Ramirez E; Sakaguchi K; Gilliss L	2024	Responses to recent epidemics provide critical lessons on how the use of digital technologies and data systems can support timely and evidence-driven responses to public health emergencies. The arrival of COVID-19 and, subsequently, the COVID-19 vaccine, compelled many countries to attempt to create digitized, individual-level records on a large scale and quickly. In 2022, the United States Agenc…	PubMed	United States	Observational study		respiratory	Intervention strategies, Response	covid	Unspecified	Responses to recent epidemics provide critical lessons on how the use of digital technologies and data systems can support timely and evidence-driven responses to public health emergencies. The arrival of COVID-19 and, subsequently, the COVID-19 vaccine, compelled many countries to attempt to create digitized, individual-level records on a large scale and quickly. In 2022, the United States Agenc…		5		Solunum yolu	Diğer / Belirtilmemiş	Developed
Turmeric shortens lifespan in houseflies.	Laurie S; Ainslie L; Mitchell S; Morimoto J	2024	Climate change poses a significant threat to food security and global public health with the increasing likelihood of insect pest outbreaks. Alternative ways to control insect populations, preferably using environmental-friendly compounds, are needed. Turmeric has been suggested as a natural insecticide with toxicity properties in some insect groups. However, empirical evidence of the effects of	PubMed	Global	Observational study	general climate	General infectious disease		tuberculosis	General population	Climate change poses a significant threat to food security and global public health with the increasing likelihood of insect pest outbreaks. Alternative ways to control insect populations, preferably using environmental-friendly compounds, are needed. Turmeric has been suggested as a natural insecticide with toxicity properties in some insect groups. However, empirical evidence of the effects of		5	Diğer / Belirtilmemiş	Solunum yolu		Developing/Low Income
A unified Foot and Mouth Disease dataset for Uganda: evaluating machine learning predictive performance degradation under varying distributions.	Kapalaga G; Kivunike FN; Kerfua S; Jjingo D; Biryomumaisho S; Rutaisire J; Ssajjakambwe P; Mugerwa S; Kiwala Y	2024	In Uganda, the absence of a unified dataset for constructing machine learning models to predict Foot and Mouth Disease outbreaks hinders preparedness. Although machine learning models exhibit excellent predictive performance for Foot and Mouth Disease outbreaks under stationary conditions, they are susceptible to performance degradation in non-stationary environments. Rainfall and temperature are…	PubMed	Global	Modeling study	general climate; precipitation; temperature increase	General infectious disease	Preparedness, preparedness	influenza, tuberculosis	Unspecified	In Uganda, the absence of a unified dataset for constructing machine learning models to predict Foot and Mouth Disease outbreaks hinders preparedness. Although machine learning models exhibit excellent predictive performance for Foot and Mouth Disease outbreaks under stationary conditions, they are susceptible to performance degradation in non-stationary environments. Rainfall and temperature are…		5	Sıcaklık artışı	Solunum yolu	Diğer / Belirtilmemiş	Developing/Low Income
Analysis of effects of meteorological variables on dengue incidence in Bangladesh using VAR and Granger causality approach.	Hossain MJ; Sultana N; Das A; Jui FN; Islam MK; Rahman MM; Rahman MM	2024	BACKGROUND: Dengue fever is a serious public health issue in Bangladesh, where its incidence rises with the monsoon. Meteorological variables are believed to be responsible factors among others. Therefore, this study examines the effects of meteorological variables (temperature, rainfall, and humidity) on dengue incidence in Bangladesh. While previous studies have examined the relationship betwee…	PubMed	Global	Modeling study	general climate; humidity; precipitation; temperature increase	vector-borne	Early warning system, Policy, Response, Surveillance, early warning; policy; surveillance	dengue	Unspecified	BACKGROUND: Dengue fever is a serious public health issue in Bangladesh, where its incidence rises with the monsoon. Meteorological variables are believed to be responsible factors among others. Therefore, this study examines the effects of meteorological variables (temperature, rainfall, and humidity) on dengue incidence in Bangladesh. While previous studies have examined the relationship betwee…		5	Sıcaklık artışı	Vektörle bulaşan hastalıklar	İzleme sistemleri / erken uyarı	Developing/Low Income
Peculiarities of Q fever and human cases reported so far in the Czech Republic.	Špačková M; Fabiánová K; Orlíková H; Košťálová J	2023	INTRODUCTION: Q fever is a zoonosis with a worldwide occurrence. Coxiella burnetii infection is most commonly transmitted by inhalation of air containing contaminated dust in cow, sheep and goat farming areas. The other modes of transmission are alimentary route (ingestion) and through sucking ticks. We set ourselves the goal of presenting a descriptive analysis of cases of Q fever in the Czech R…	PubMed	Slovakia	Epidemiological study	general climate; seasonality	vector-borne		tuberculosis	Unspecified	INTRODUCTION: Q fever is a zoonosis with a worldwide occurrence. Coxiella burnetii infection is most commonly transmitted by inhalation of air containing contaminated dust in cow, sheep and goat farming areas. The other modes of transmission are alimentary route (ingestion) and through sucking ticks. We set ourselves the goal of presenting a descriptive analysis of cases of Q fever in the Czech R…		5	Diğer / Belirtilmemiş	Vektörle bulaşan hastalıklar		Developing/Low Income
Immune Response to Chikungunya Virus: Sex as a Biological Variable and Implications for Natural Delivery via the Mosquito.	Taylor M; Rayner JO	2023	Chikungunya virus (CHIKV) is a mosquito-borne virus with significant public health implications around the world. Climate change, as well as rapid urbanization, threatens to expand the population range of Aedes vector mosquitoes globally, increasing CHIKV cases worldwide in return. Epidemiological data suggests a sex-dependent response to CHIKV infection. In this review, we draw attention to the …	PubMed	Global	Review	general climate	vector-borne; viral	Intervention strategies, Response	chikungunya	General population	Chikungunya virus (CHIKV) is a mosquito-borne virus with significant public health implications around the world. Climate change, as well as rapid urbanization, threatens to expand the population range of Aedes vector mosquitoes globally, increasing CHIKV cases worldwide in return. Epidemiological data suggests a sex-dependent response to CHIKV infection. In this review, we draw attention to the …		5	Diğer / Belirtilmemiş	Vektörle bulaşan hastalıklar	Diğer / Belirtilmemiş	Developing/Low Income
Common pathways targeted by viral hemorrhagic fever viruses to infect the placenta and increase the risk of stillbirth.	Coler B; Cervantes O; Li M; Coler C; Li A; Shivakumar M; Every E; Schwartz D; Adams Waldorf KM	2023	Viral hemorrhagic fevers (VHF) are endemic to Africa, South America and Asia and contribute to significant maternal and fetal morbidity and mortality. Viruses causing VHFs are typically zoonotic, spreading to humans through livestock, wildlife, or mosquito vectors. Some of the most lethal VHF viruses also impart a high-risk of stillbirth including ebolaviruses, Marburg virus (MARV), Lassa virus (…	PubMed	Global	Observational study	general climate	viral; zoonotic		ebola	Unspecified	Viral hemorrhagic fevers (VHF) are endemic to Africa, South America and Asia and contribute to significant maternal and fetal morbidity and mortality. Viruses causing VHFs are typically zoonotic, spreading to humans through livestock, wildlife, or mosquito vectors. Some of the most lethal VHF viruses also impart a high-risk of stillbirth including ebolaviruses, Marburg virus (MARV), Lassa virus (…		5	Diğer / Belirtilmemiş	Zoonotik hastalıklar		Developing/Low Income
Interactions of urbanisation, climate variability, and infectious disease dynamics: insights from the Coimbatore district of Tamil Nadu.	Suresh S; Meraj G; Kumar P; Singh D; Khan ID; Gupta A; Yadav TK; Kouser A; Avtar R	2023	Climate change and shifts in land use/land cover (LULC) are critical factors affecting the environmental, societal, and health landscapes, notably influencing the spread of infectious diseases. This study delves into the intricate relationships between climate change, LULC alterations, and the prevalence of vector-borne and waterborne diseases in Coimbatore district, Tamil Nadu, India, between 19…	PubMed	India	Observational study	general climate; precipitation; temperature increase	vector-borne	Policy, Response, policy	dengue	Unspecified	Climate change and shifts in land use/land cover (LULC) are critical factors affecting the environmental, societal, and health landscapes, notably influencing the spread of infectious diseases. This study delves into the intricate relationships between climate change, LULC alterations, and the prevalence of vector-borne and waterborne diseases in Coimbatore district, Tamil Nadu, India, between 19…		5	Sıcaklık artışı	Vektörle bulaşan hastalıklar	Diğer / Belirtilmemiş	Developing/Low Income
The Role of Agricultural Systems in Teaching Kitchens: An Integrative Review and Thoughts for the Future.	Cole A; Pethan J; Evans J	2023	Diet-related chronic disease is a public health epidemic in the United States. Concurrently, conventional agricultural and food production methods deplete the nutritional content of many foods, sever connections between people and the origin of their food, and play a significant role in climate change. Paradoxically, despite an abundance of available food in the US, many households are unable to …	PubMed	United States	Review	general climate	General infectious disease			General population	Diet-related chronic disease is a public health epidemic in the United States. Concurrently, conventional agricultural and food production methods deplete the nutritional content of many foods, sever connections between people and the origin of their food, and play a significant role in climate change. Paradoxically, despite an abundance of available food in the US, many households are unable to …		5	Diğer / Belirtilmemiş	Diğer / Belirtilmemiş		Developed
The cholera outbreak in Syria: a call for urgent actions.	Alhaffar MBA; Gomez MDMM; Sigua JA; Eriksson A	2023	The ongoing cholera outbreak in Syria poses a significant public health threat that requires immediate and comprehensive attention. The spread of the outbreak is attributed to a combination of factors, including displacement due to armed conflict, chronic water insecurity, inadequate water, sanitation, and hygiene infrastructure, climate change-induced droughts, weakened health system capacity, a…	PubMed	Global	Observational study	drought; general climate	enteric	Intervention strategies, Response	cholera	General population	The ongoing cholera outbreak in Syria poses a significant public health threat that requires immediate and comprehensive attention. The spread of the outbreak is attributed to a combination of factors, including displacement due to armed conflict, chronic water insecurity, inadequate water, sanitation, and hygiene infrastructure, climate change-induced droughts, weakened health system capacity, a…		5	Yağış / kuraklık değişimleri	Su ve gıda kaynaklı	Diğer / Belirtilmemiş	Developing/Low Income
Decision-support tools to build climate resilience against emerging infectious diseases in Europe and beyond.	Rocklöv J; Semenza JC; Dasgupta S; Robinson EJZ; Abd El Wahed A; Alcayna T; Arnés-Sanz C; Bailey M; Bärnighausen T; Bartumeus F; Borrell C; Bouwer LM; Bretonnière PA; Bunker A; Chavardes C; van Daalen KR; Encarnação J; González-Reviriego N; Guo J; Johnson K; Koopmans MPG; Máñez Costa M; Michaelakis A; Montalvo T; Omazic A; Palmer JRB; Preet R; Romanello M; Shafiul Alam M; Sikkema RS; Terrado M; T…	2023	Climate change is one of several drivers of recurrent outbreaks and geographical range expansion of infectious diseases in Europe. We propose a framework for the co-production of policy-relevant indicators and decision-support tools that track past, present, and future climate-induced disease risks across hazard, exposure, and vulnerability domains at the animal, human, and environmental interfac…	PubMed	Global	Observational study	general climate	General infectious disease	Adaptation, Early warning system, Policy, Response, adaptation plan; early warning; policy; resilience planning	tuberculosis	Unspecified	Climate change is one of several drivers of recurrent outbreaks and geographical range expansion of infectious diseases in Europe. We propose a framework for the co-production of policy-relevant indicators and decision-support tools that track past, present, and future climate-induced disease risks across hazard, exposure, and vulnerability domains at the animal, human, and environmental interfac…		5	Diğer / Belirtilmemiş	Solunum yolu	İzleme sistemleri / erken uyarı	Developing/Low Income
The impact of current and future climates on spatiotemporal dynamics of influenza in a tropical setting.	Mahmud AS; Martinez PP; Baker RE	2023	Although the drivers of influenza have been well studied in high-income settings in temperate regions, many open questions remain about the burden, seasonality, and drivers of influenza dynamics in the tropics. In temperate climates, the inverse relationship between specific humidity and transmission can explain much of the observed temporal and spatial patterns of influenza outbreaks. Yet, this …	PubMed	Bangladesh	Modeling study	general climate; humidity; precipitation; seasonality; temperature increase	respiratory	Surveillance, surveillance	influenza	General population	Although the drivers of influenza have been well studied in high-income settings in temperate regions, many open questions remain about the burden, seasonality, and drivers of influenza dynamics in the tropics. In temperate climates, the inverse relationship between specific humidity and transmission can explain much of the observed temporal and spatial patterns of influenza outbreaks. Yet, this …		5	Sıcaklık artışı	Solunum yolu	İzleme sistemleri / erken uyarı	Developing/Low Income
Toxigenic Vibrio cholerae strains in South-East Queensland, Australian river waterways.	Bhandari M; Rathnayake IU; Ariotti L; Heron B; Huygens F; Sullivan M; Jennison AV	2023	Cholera is a major public health problem in developing and underdeveloped countries; however, it remains of concern to developed countries such as Australia as international travel-related or locally acquired cholera or diarrheal disease cases are still reported. Cholera is mainly caused by cholera toxin (CT) producing toxigenic O1 and O139 serogroup Vibrio cholerae strains. While most toxigenic …	PubMed	Australia	Observational study	general climate; precipitation; temperature increase	enteric	Surveillance, surveillance	cholera	Unspecified	Cholera is a major public health problem in developing and underdeveloped countries; however, it remains of concern to developed countries such as Australia as international travel-related or locally acquired cholera or diarrheal disease cases are still reported. Cholera is mainly caused by cholera toxin (CT) producing toxigenic O1 and O139 serogroup Vibrio cholerae strains. While most toxigenic …		5	Sıcaklık artışı	Su ve gıda kaynaklı	İzleme sistemleri / erken uyarı	Developed
Emerging Infectious Diseases Are Virulent Viruses-Are We Prepared? An Overview.	Han JJ; Song HA; Pierson SL; Shen-Gunther J; Xia Q	2023	The recent pandemic caused by SARS-CoV-2 affected the global population, resulting in a significant loss of lives and global economic deterioration. COVID-19 highlighted the importance of public awareness and science-based decision making, and exposed global vulnerabilities in preparedness and response systems. Emerging and re-emerging viral outbreaks are becoming more frequent due to increased i…	PubMed	Global	Observational study	temperature increase	respiratory	Preparedness, Response, Surveillance, preparedness; surveillance	covid	General population	The recent pandemic caused by SARS-CoV-2 affected the global population, resulting in a significant loss of lives and global economic deterioration. COVID-19 highlighted the importance of public awareness and science-based decision making, and exposed global vulnerabilities in preparedness and response systems. Emerging and re-emerging viral outbreaks are becoming more frequent due to increased i…		5	Sıcaklık artışı	Solunum yolu	İzleme sistemleri / erken uyarı	Developing/Low Income
Comparing the spreading characteristics of monkeypox (MPX) and COVID-19: Insights from a quantitative model.	Depero LE; Bontempi E	2023	Climate change is acknowledged to directly affect not only the environment, economy, and society but also the transmission dynamics of infectious diseases, thereby impacting public health. The recent experiences with the spread of SARS-CoV-2 and Monkeypox have highlighted the complex and interconnected nature of infectious diseases, which are strongly linked to various determinants of health. Con…	PubMed	Global	Modeling study	general climate	viral		covid-19, tuberculosis	General population	Climate change is acknowledged to directly affect not only the environment, economy, and society but also the transmission dynamics of infectious diseases, thereby impacting public health. The recent experiences with the spread of SARS-CoV-2 and Monkeypox have highlighted the complex and interconnected nature of infectious diseases, which are strongly linked to various determinants of health. Con…		5	Diğer / Belirtilmemiş	Solunum yolu		Developing/Low Income
Cholera: An Overview with Reference to the Syrian Outbreak.	Hraib M; Alaidi S; Jouni S; Saad S; Muna M; Alaidi N; Alshehabi Z	2023	Cholera is an acute type of diarrheal disease caused by intestinal infection with the toxin-producing bacteria Vibrio cholerae. The disease is still endemic in almost 69 countries, accounting for around 2.86 million cases and 95,000 deaths annually. Cholera is associated with poor infrastructure, and lack of access to sanitation and clean drinking water. The current cholera outbreak in Syria is a…	PubMed	Global	Review	general climate	bacterial; enteric	Intervention strategies, Response	cholera	Unspecified	Cholera is an acute type of diarrheal disease caused by intestinal infection with the toxin-producing bacteria Vibrio cholerae. The disease is still endemic in almost 69 countries, accounting for around 2.86 million cases and 95,000 deaths annually. Cholera is associated with poor infrastructure, and lack of access to sanitation and clean drinking water. The current cholera outbreak in Syria is a…		5	Diğer / Belirtilmemiş	Su ve gıda kaynaklı	Diğer / Belirtilmemiş	Developing/Low Income
Beyond the Imodium, a One Health Discussion on Diarrhea and the Impact of Climate Change.	Park GL; Sander WE; Martenies SE; Rosencranz H; Rice LA; Jayasingh-Ramkumar J; Michaels S; Aldridge B	2023	Our ability to tackle the looming human, animal, and global ecosystem health threats arising from the issues of climate change and extreme weather events will require effective and creative cross-disciplinary collaboration. There is a growing national and international interest in equipping the next generation of clinicians and health scientists for success in facing these important challenges by…	PubMed	Global	Cross-sectional survey	flooding; general climate; precipitation	enteric	Capacity building	diarrheal disease, tuberculosis	Elderly	Our ability to tackle the looming human, animal, and global ecosystem health threats arising from the issues of climate change and extreme weather events will require effective and creative cross-disciplinary collaboration. There is a growing national and international interest in equipping the next generation of clinicians and health scientists for success in facing these important challenges by…		5	Yağış / kuraklık değişimleri	Su ve gıda kaynaklı	Diğer / Belirtilmemiş	Developing/Low Income
Time to establish an international vaccine candidate pool for potential highly infectious respiratory disease: a community's view.	Yao L; Chemaitelly H; Goldman E; Gudina EK; Khalil A; Ahmed R; James AB; Roca A; Fallah MP; Macnab A; Cho WC; Eikelboom J; Qamar FN; Kremsner P; Oliu-Barton M; Sisa I; Tadesse BT; Marks F; Wang L; Kim JH; Meng X; Wang Y; Fly AD; Wang CY; Day SW; Howard SC; Graff JC; Maida M; Ray K; Franco-Paredes C; Mashe T; Ngongo N; Kaseya J; Ndembi N; Hu Y; Bottazzi ME; Hotez PJ; Ishii KJ; Wang G; Sun D; Aleya…	2023	In counteracting highly infectious and disruptive respiratory diseases such as COVID-19, vaccination remains the primary and safest way to prevent disease, reduce the severity of illness, and save lives. Unfortunately, vaccination is often not the first intervention deployed for a new pandemic, as it takes time to develop and test vaccines, and confirmation of safety requires a period of observat…	PubMed	Global	Modeling study	general climate	respiratory	Preparedness, Response, intervention; preparedness	covid	Elderly	In counteracting highly infectious and disruptive respiratory diseases such as COVID-19, vaccination remains the primary and safest way to prevent disease, reduce the severity of illness, and save lives. Unfortunately, vaccination is often not the first intervention deployed for a new pandemic, as it takes time to develop and test vaccines, and confirmation of safety requires a period of observat…		5	Diğer / Belirtilmemiş	Solunum yolu	Diğer / Belirtilmemiş	Developing/Low Income
Pakistan's healthcare preparedness after the NIH warned of a new diphtheria strain and Covid-19 variation.	Muzzamil M; Naz S; Mumtaz H; Omair W	2023	OBJECTIVE: In this paper, we examine the current crisis of regarding preparedness of healthcare industries in Pakistan, analyzing the causes, effects, and potential recommendations to this problem. METHODS: Highlighting the efforts and issues surrounding this topic is necessary for developing and implementing research-based solutions that accurately reflect the current state of the healthcare ind…	PubMed	Global	Observational study	flooding; general climate; precipitation	enteric; respiratory; vector-borne	Preparedness, Response, preparedness	dengue, malaria, covid	Elderly	OBJECTIVE: In this paper, we examine the current crisis of regarding preparedness of healthcare industries in Pakistan, analyzing the causes, effects, and potential recommendations to this problem. METHODS: Highlighting the efforts and issues surrounding this topic is necessary for developing and implementing research-based solutions that accurately reflect the current state of the healthcare ind…		5	Yağış / kuraklık değişimleri	Vektörle bulaşan hastalıklar	Diğer / Belirtilmemiş	Developing/Low Income
Zika virus disease: an alarming situation resurfacing on the radar - a short communication.	Shariff S; Kantawala B; Hamiidah N; Yadav T; Nazir A; Uwishema O	2023	BACKGROUND/INTRODUCTION: On the 13th of December 2022, a 5-year-old girl from Karnataka, India, tested positive for Zika virus. The first Zika virus was isolated from the serum of a rhesus monkey in the Zika Forest of Uganda in 1947. Zika virus was largely dormant for about 70 years before suddenly resurfacing across all of America, from Brazil to the Pacific Islands and is connected to a groupin…	PubMed	India	Modeling study	general climate	vector-borne; viral	Early warning system, Intervention strategies, Response	zika	Unspecified	BACKGROUND/INTRODUCTION: On the 13th of December 2022, a 5-year-old girl from Karnataka, India, tested positive for Zika virus. The first Zika virus was isolated from the serum of a rhesus monkey in the Zika Forest of Uganda in 1947. Zika virus was largely dormant for about 70 years before suddenly resurfacing across all of America, from Brazil to the Pacific Islands and is connected to a groupin…		5	Diğer / Belirtilmemiş	Vektörle bulaşan hastalıklar	İzleme sistemleri / erken uyarı	Developing/Low Income
Loop-Mediated Isothermal Amplification-Integrated CRISPR Methods for Infectious Disease Diagnosis at Point of Care.	Yigci D; Atçeken N; Yetisen AK; Tasoglu S	2023	Infectious diseases continue to pose an imminent threat to global public health, leading to high numbers of deaths every year and disproportionately impacting developing countries where access to healthcare is limited. Biological, environmental, and social phenomena, including climate change, globalization, increased population density, and social inequity, contribute to the emergence of novel co…	PubMed	Global	Observational study	general climate; precipitation	General infectious disease			General population	Infectious diseases continue to pose an imminent threat to global public health, leading to high numbers of deaths every year and disproportionately impacting developing countries where access to healthcare is limited. Biological, environmental, and social phenomena, including climate change, globalization, increased population density, and social inequity, contribute to the emergence of novel co…		5	Yağış / kuraklık değişimleri	Diğer / Belirtilmemiş		Developing/Low Income
Outlook of pandemic preparedness in a post-COVID-19 world.	Williams BA; Jones CH; Welch V; True JM	2023	The COVID-19 pandemic was met with rapid, unprecedented global collaboration and action. Even still, the public health, societal, and economic impact may be felt for years to come. The risk of another pandemic occurring in the next few decades is ever-present and potentially increasing due to trends such as urbanization and climate change. While it is difficult to predict the next pandemic pathog…	PubMed	Global	Interventional study	general climate	respiratory	Preparedness, Response, Surveillance, preparedness; surveillance	influenza, covid	Unspecified	The COVID-19 pandemic was met with rapid, unprecedented global collaboration and action. Even still, the public health, societal, and economic impact may be felt for years to come. The risk of another pandemic occurring in the next few decades is ever-present and potentially increasing due to trends such as urbanization and climate change. While it is difficult to predict the next pandemic pathog…		5	Diğer / Belirtilmemiş	Solunum yolu	İzleme sistemleri / erken uyarı	Developing/Low Income
Identifying Knowledge Gaps through the Systematic Review of Temperature-Driven Variability in the Competence of Aedes aegypti and Ae. albopictus for Chikungunya Virus.	Christofferson RC; Turner EA; Peña-García VH	2023	Temperature is a well-known effector of several transmission factors of mosquito-borne viruses, including within mosquito dynamics. These dynamics are often characterized by vector competence and the extrinsic incubation period (EIP). Vector competence is the intrinsic ability of a mosquito population to become infected with and transmit a virus, while EIP is the time it takes for the virus to re…	PubMed	Global	Review	general climate; heatwave; temperature increase	vector-borne; viral	Early warning system	dengue, zika, chikungunya	General population	Temperature is a well-known effector of several transmission factors of mosquito-borne viruses, including within mosquito dynamics. These dynamics are often characterized by vector competence and the extrinsic incubation period (EIP). Vector competence is the intrinsic ability of a mosquito population to become infected with and transmit a virus, while EIP is the time it takes for the virus to re…		5	Sıcaklık artışı	Vektörle bulaşan hastalıklar	İzleme sistemleri / erken uyarı	Developing/Low Income
Vibrio cholerae-An emerging pathogen in Austrian bathing waters?	Rehm C; Kolm C; Pleininger S; Heger F; Indra A; Reischer GH; Farnleitner AAH; Kirschner AKT	2023	Vibrio cholerae, an important human pathogen, is naturally occurring in specific aquatic ecosystems. With very few exceptions, only the cholera-toxigenic strains belonging to the serogroups O1 and O139 are responsible for severe cholera outbreaks with epidemic or pandemic potential. All other nontoxigenic, non-O1/non-O139 V. cholerae (NTVC) strains may cause various other diseases, such as mild t…	PubMed	Global	Review	precipitation; temperature increase	enteric		cholera	Unspecified	Vibrio cholerae, an important human pathogen, is naturally occurring in specific aquatic ecosystems. With very few exceptions, only the cholera-toxigenic strains belonging to the serogroups O1 and O139 are responsible for severe cholera outbreaks with epidemic or pandemic potential. All other nontoxigenic, non-O1/non-O139 V. cholerae (NTVC) strains may cause various other diseases, such as mild t…		5	Sıcaklık artışı	Su ve gıda kaynaklı		Developing/Low Income
Arbovirus surveillance in mosquitoes: Historical methods, emerging technologies, and challenges ahead.	Maia LJ; Oliveira CH; Silva AB; Souza PAA; Müller NFD; Cardoso JDC; Ribeiro BM; Abreu FVS; Campos FS	2023	Arboviruses cause millions of infections each year; however, only limited options are available for treatment and pharmacological prevention. Mosquitoes are among the most important vectors for the transmission of several pathogens to humans. Despite advances, the sampling, viral detection, and control methods for these insects remain ineffective. Challenges arise with the increase in mosquito po…	PubMed	Global	Review	general climate	viral	Preparedness, Surveillance, preparedness; surveillance		General population	Arboviruses cause millions of infections each year; however, only limited options are available for treatment and pharmacological prevention. Mosquitoes are among the most important vectors for the transmission of several pathogens to humans. Despite advances, the sampling, viral detection, and control methods for these insects remain ineffective. Challenges arise with the increase in mosquito po…		5	Diğer / Belirtilmemiş	Diğer / Belirtilmemiş	İzleme sistemleri / erken uyarı	Developing/Low Income
Upsurge of Powassan virus disease in northeastern United States: a public health concern-a short communication.	Anis H; Basha Shaik A; Karabulut E; Uzun M; Tiwari A; Nazir A; Uwishema O; Alemayehu A	2023	Powassan virus (POWV) is a tick-borne Flavivirus primarily transmitted through ticks in North America which is a significant public health threat in the northeastern United States. POWV infection spans from Ontario to the Mid-Atlantic, Northeast, and Midwest regions in the USA. Climate change, ecological factors, and human-related changes, including shifts in migration and agriculture, contribute…	PubMed	United States	Review	general climate	vector-borne; viral	Surveillance, surveillance	tuberculosis	Unspecified	Powassan virus (POWV) is a tick-borne Flavivirus primarily transmitted through ticks in North America which is a significant public health threat in the northeastern United States. POWV infection spans from Ontario to the Mid-Atlantic, Northeast, and Midwest regions in the USA. Climate change, ecological factors, and human-related changes, including shifts in migration and agriculture, contribute…		5	Diğer / Belirtilmemiş	Vektörle bulaşan hastalıklar	İzleme sistemleri / erken uyarı	Developed
How should we prioritise global surgery? A capabilities approach argument for the place of surgery within every health system.	Jhunjhunwala R; Venkatapuram S	2023	In the rapidly evolving landscape of global health issues and policy, surgery has historically been sidelined due to concerns about high cost, complexity and other concerns including quantitatively less surgical disease burden in comparison to infectious disease or other health conditions. Now, in the context of pandemics, climate change, shrinking health budgets and other global health security …	PubMed	Global	Interventional study	general climate	General infectious disease	Policy, Response, policy		Unspecified	In the rapidly evolving landscape of global health issues and policy, surgery has historically been sidelined due to concerns about high cost, complexity and other concerns including quantitatively less surgical disease burden in comparison to infectious disease or other health conditions. Now, in the context of pandemics, climate change, shrinking health budgets and other global health security …		5	Diğer / Belirtilmemiş	Diğer / Belirtilmemiş	Diğer / Belirtilmemiş	Developing/Low Income
Associations between short-term ambient temperature exposure and emergency department visits for amphetamine, cocaine, and opioid use in California from 2005 to 2019.	Chang HH; Zhang H; Latimore AD; Murray BP; D'Souza RR; Scovronick N; Gribble MO; Ebelt ST	2023	Substance use disorder is a growing public health challenge in the United States. People who use drugs may be more vulnerable to ambient heat due to the effects of drugs on thermoregulation and their risk environment. There have been limited population-based studies of ambient temperature and drug-related morbidity. We examined short-term associations between daily ambient temperature and emergen…	PubMed	United States	Observational study	general climate; heatwave; temperature increase	General infectious disease	Intervention strategies, Response		General population	Substance use disorder is a growing public health challenge in the United States. People who use drugs may be more vulnerable to ambient heat due to the effects of drugs on thermoregulation and their risk environment. There have been limited population-based studies of ambient temperature and drug-related morbidity. We examined short-term associations between daily ambient temperature and emergen…		5	Sıcaklık artışı	Diğer / Belirtilmemiş	Diğer / Belirtilmemiş	Developed
Barriers to Timely Diagnosis and Treatment of Vector-Borne Diseases in a Changing Climate: A Case Report.	Memari M; Domney A; Tee CJ; Stathopoulos AG; Chakraborti C	2023	This case study examined current trends in the prevalence of vector-borne diseases and the impact of climate change on disease distribution. Our findings indicate that the dynamics of the Anopheles mosquito population in particular has changed dramatically in the past decade and now poses an increasing threat to human populations previously at low risk for malaria transmission. Given their geogra…	PubMed	United States	Case study	general climate	vector-borne		malaria	General population	This case study examined current trends in the prevalence of vector-borne diseases and the impact of climate change on disease distribution. Our findings indicate that the dynamics of the Anopheles mosquito population in particular has changed dramatically in the past decade and now poses an increasing threat to human populations previously at low risk for malaria transmission. Given their geogra…		5	Diğer / Belirtilmemiş	Vektörle bulaşan hastalıklar		Developed
[Climate change and infectious diseases].	Sips GJ; Limaheluw J; de Roda Husman AM; Bousema T	2023	Climate change can contribute to a global increase in the burden of infectious diseases. Both the number of geographical areas as well as the number of yearly days that are suitable for transmission of certain infectious diseases can increase due to global warming. At the same time, increased 'suitability' does not always lead to a factual increase in disease burden and economic development and p…	PubMed	Global	Observational study	general climate; temperature increase	General infectious disease		tuberculosis	Unspecified	Climate change can contribute to a global increase in the burden of infectious diseases. Both the number of geographical areas as well as the number of yearly days that are suitable for transmission of certain infectious diseases can increase due to global warming. At the same time, increased 'suitability' does not always lead to a factual increase in disease burden and economic development and p…		5	Sıcaklık artışı	Solunum yolu		Developing/Low Income
Extreme weather events and HIV: development of a conceptual framework through qualitative interviews with people with HIV impacted by the California wildfires and their clinicians.	Saberi P; Ming K; Arnold EA; Leddy AM; Weiser SD	2023	BACKGROUND: People with HIV (PWH) are disproportionately vulnerable to the impacts of wildfires, given the need for frequent access to healthcare systems, higher burden of comorbidities, higher food insecurity, mental and behavioral health challenges, and challenges of living with HIV in a rural area. In this study, we aim to better understand the pathways through which wildfires impact health ou…	PubMed	United States	Qualitative study		General infectious disease	Adaptation, Preparedness, preparedness; resilience planning	influenza	General population	BACKGROUND: People with HIV (PWH) are disproportionately vulnerable to the impacts of wildfires, given the need for frequent access to healthcare systems, higher burden of comorbidities, higher food insecurity, mental and behavioral health challenges, and challenges of living with HIV in a rural area. In this study, we aim to better understand the pathways through which wildfires impact health ou…		5		Solunum yolu	Adaptasyon politikaları	Developed
Sex, Nutrition, and NAFLD: Relevance of Environmental Pollution.	Dolce A; Della Torre S	2023	Non-alcoholic fatty liver disease (NAFLD) is the most common form of chronic liver disease and represents an increasing public health issue given the limited treatment options and its association with several other metabolic and inflammatory disorders. The epidemic, still growing prevalence of NAFLD worldwide cannot be merely explained by changes in diet and lifestyle that occurred in the last fe…	PubMed	Global	Review		General infectious disease			Unspecified	Non-alcoholic fatty liver disease (NAFLD) is the most common form of chronic liver disease and represents an increasing public health issue given the limited treatment options and its association with several other metabolic and inflammatory disorders. The epidemic, still growing prevalence of NAFLD worldwide cannot be merely explained by changes in diet and lifestyle that occurred in the last fe…		5		Diğer / Belirtilmemiş		Developing/Low Income
The Impact of Human Activities on Zoonotic Infection Transmissions.	Esposito MM; Turku S; Lehrfield L; Shoman A	2023	As humans expand their territories across more and more regions of the planet, activities such as deforestation, urbanization, tourism, wildlife exploitation, and climate change can have drastic consequences for animal movements and animal-human interactions. These events, especially climate change, can also affect the arthropod vectors that are associated with the animals in these scenarios. As …	PubMed	Global	Observational study	general climate	respiratory		covid	Unspecified	As humans expand their territories across more and more regions of the planet, activities such as deforestation, urbanization, tourism, wildlife exploitation, and climate change can have drastic consequences for animal movements and animal-human interactions. These events, especially climate change, can also affect the arthropod vectors that are associated with the animals in these scenarios. As …		5	Diğer / Belirtilmemiş	Solunum yolu		Developing/Low Income
Advancing Environmental Health and Justice: A Call for Assessment and Oversight of Health Care Waste. (APHA Policy Statement Number 20224, Adopted November 2022).	Association APH	2023	Health care waste adversely affects society in ways that have been overlooked for decades, an issue that the coronavirus disease 2019 (COVID-19) pandemic has accelerated significantly. This policy statement addresses the human impacts that occur as health care waste is processed, transported, landfilled, or incinerated. With limited federal tracking and lack of regulation, patterns of environment…	PubMed	Global	Interventional study	general climate	respiratory; viral	Policy, Response, Surveillance, policy	covid	Unspecified	Health care waste adversely affects society in ways that have been overlooked for decades, an issue that the coronavirus disease 2019 (COVID-19) pandemic has accelerated significantly. This policy statement addresses the human impacts that occur as health care waste is processed, transported, landfilled, or incinerated. With limited federal tracking and lack of regulation, patterns of environment…		5	Diğer / Belirtilmemiş	Solunum yolu	İzleme sistemleri / erken uyarı	Developing/Low Income
Prevention of a dengue outbreak via the large-scale deployment of Sterile Insect Technology in a Brazilian city: a prospective study.	de Castro Poncio L; Apolinário Dos Anjos F; de Oliveira DA; de Oliveira da Rosa A; Piraccini Silva B; Rebechi D; Pedrosa JM; da Costa Franciscato DA; de Souza C; Paldi N	2023	BACKGROUND: Dengue is a global problem that seems to be worsening, as hyper-urbanization associated with climate change has led to a significant increase in the abundance and geographical spread of its principal vector, the Aedes aegypti mosquito. Currently available solutions have not been able to stop the spread of dengue which shows the urgent need to implement alternative technologies as prac…	PubMed	Brazil	Epidemiological study	general climate; seasonality	vector-borne	Response, Surveillance, surveillance	dengue	General population	BACKGROUND: Dengue is a global problem that seems to be worsening, as hyper-urbanization associated with climate change has led to a significant increase in the abundance and geographical spread of its principal vector, the Aedes aegypti mosquito. Currently available solutions have not been able to stop the spread of dengue which shows the urgent need to implement alternative technologies as prac…		5	Diğer / Belirtilmemiş	Vektörle bulaşan hastalıklar	İzleme sistemleri / erken uyarı	Developing/Low Income
DiD IT?: a differences-in-differences investigation tool to quantify the impact of local incidents on public health using real-time syndromic surveillance health data.	Morbey R; Todkill D; DeAngelis D; Charlett A; Elliot A	2023	Syndromic surveillance was originally developed to provide early warning compared to laboratory surveillance, but it is increasing used for real-time situational awareness. When a potential threat to public health is identified, a rapid assessment of its impact is required for public health management. When threats are localised, analysis is more complex as local trends need to be separated from …	PubMed	United Kingdom	Interventional study	extreme weather; general climate	General infectious disease	Early warning system, Surveillance, early warning; surveillance	tuberculosis	Unspecified	Syndromic surveillance was originally developed to provide early warning compared to laboratory surveillance, but it is increasing used for real-time situational awareness. When a potential threat to public health is identified, a rapid assessment of its impact is required for public health management. When threats are localised, analysis is more complex as local trends need to be separated from …		5	Ekstrem hava olayları	Solunum yolu	İzleme sistemleri / erken uyarı	Developed
Correlation of Dengue and Meteorological Factors in Bangladesh: A Public Health Concern.	Islam MA; Hasan MN; Tiwari A; Raju MAW; Jannat F; Sangkham S; Shammas MI; Sharma P; Bhattacharya P; Kumar M	2023	Dengue virus (DENV) is an enveloped, single-stranded RNA virus, a member of the Flaviviridae family (which causes Dengue fever), and an arthropod-transmitted human viral infection. Bangladesh is well known for having some of Asia's most vulnerable Dengue outbreaks, with climate change, its location, and it's dense population serving as the main contributors. For speculation about DENV outbreak ch…	PubMed	Global	Modeling study	general climate; humidity; precipitation; seasonality; temperature increase	vector-borne; viral	Early warning system, Policy, early warning; policy	dengue	General population	Dengue virus (DENV) is an enveloped, single-stranded RNA virus, a member of the Flaviviridae family (which causes Dengue fever), and an arthropod-transmitted human viral infection. Bangladesh is well known for having some of Asia's most vulnerable Dengue outbreaks, with climate change, its location, and it's dense population serving as the main contributors. For speculation about DENV outbreak ch…		5	Sıcaklık artışı	Vektörle bulaşan hastalıklar	İzleme sistemleri / erken uyarı	Developing/Low Income
COVID-19, Monkeypox, climate change and surgery: A syndemic undermines the right to be operated in a clean, healthy and sustainable environment.	Tsagkaris C; Eleftheriades A; Matiashova L	2023	The compounding effect of infectious outbreaks and climate change has put a strain on surgical care. Adverse weather conditions derail preoperative planning, postoperative recovery, supply chains and equipment. The COVID-19 pandemic has restricted elective surgical care for the past two years. It is expected that novel SARS-CoV-2 strains and the emergence of Monkeypox can also put barriers to sur…	PubMed	Global	Observational study	general climate; precipitation	respiratory		covid	Unspecified	The compounding effect of infectious outbreaks and climate change has put a strain on surgical care. Adverse weather conditions derail preoperative planning, postoperative recovery, supply chains and equipment. The COVID-19 pandemic has restricted elective surgical care for the past two years. It is expected that novel SARS-CoV-2 strains and the emergence of Monkeypox can also put barriers to sur…		5	Yağış / kuraklık değişimleri	Solunum yolu		Developing/Low Income
Dengue in Bangladesh.	Bonna AS; Pavel SR; Mehjabin T; Ali M	2023	Dengue is one of the prominent public health concerns in tropical and subtropical regions globally. The dengue epidemic was first observed in the 1780s, mainly in Asia, Africa, and America; however, this virus was found in Bangladesh in 1964. Rapid and unplanned urbanization, global warming, and prolonged rainy season promoted dengue outbreaks in recent years in Bangladesh. Additionally, househol…	PubMed	Global	Observational study	heatwave; precipitation; seasonality; temperature increase	respiratory; vector-borne; viral		dengue, covid	Unspecified	Dengue is one of the prominent public health concerns in tropical and subtropical regions globally. The dengue epidemic was first observed in the 1780s, mainly in Asia, Africa, and America; however, this virus was found in Bangladesh in 1964. Rapid and unplanned urbanization, global warming, and prolonged rainy season promoted dengue outbreaks in recent years in Bangladesh. Additionally, househol…		5	Sıcaklık artışı	Vektörle bulaşan hastalıklar		Developing/Low Income
Presence of Leptospira spp. in a Mosaic of Wetlands Used for Livestock Raising under Differing Hydroclimatic Conditions.	Chiani YT; Jacob P; Mayora G; Aquino DS; Quintana RD; Mesa L	2023	Knowledge about the life cycle and survival mechanisms of leptospires in the environment is scarce, particularly regarding the environmental factors associated with their presence in ecosystems subject to livestock farming, where precipitation, seasonal floods, and river overflows could act as facilitators of leptospire dispersion. This study aimed to identify and study the presence of Leptospira…	PubMed	Global	Observational study	flooding; general climate; humidity; seasonality	bacterial; zoonotic	Intervention strategies, Response	leptospirosis	Unspecified	Knowledge about the life cycle and survival mechanisms of leptospires in the environment is scarce, particularly regarding the environmental factors associated with their presence in ecosystems subject to livestock farming, where precipitation, seasonal floods, and river overflows could act as facilitators of leptospire dispersion. This study aimed to identify and study the presence of Leptospira…		5	Doğal afetler	Zoonotik hastalıklar	Diğer / Belirtilmemiş	Developing/Low Income
Climate change and vector-borne diseases: a multi-omics approach of temperature-induced changes in the mosquito.	Bellone R; Lechat P; Mousson L; Gilbart V; Piorkowski G; Bohers C; Merits A; Kornobis E; Reveillaud J; Paupy C; Vazeille M; Martinet JP; Madec Y; De Lamballerie X; Dauga C; Failloux AB	2023	BACKGROUND: Climate change and globalization contribute to the expansion of mosquito vectors and their associated pathogens. Long spared, temperate regions have had to deal with the emergence of arboviruses traditionally confined to tropical regions. Chikungunya virus (CHIKV) was reported for the first time in Europe in 2007, causing a localized outbreak in Italy, which then recurred repeatedly o…	PubMed	Italy	Review	general climate; temperature increase	bacterial; vector-borne; viral	Adaptation, Intervention strategies, Response	chikungunya	General population	BACKGROUND: Climate change and globalization contribute to the expansion of mosquito vectors and their associated pathogens. Long spared, temperate regions have had to deal with the emergence of arboviruses traditionally confined to tropical regions. Chikungunya virus (CHIKV) was reported for the first time in Europe in 2007, causing a localized outbreak in Italy, which then recurred repeatedly o…		5	Sıcaklık artışı	Vektörle bulaşan hastalıklar	Adaptasyon politikaları	Developed
Dreadful infectious disease outbreaks threaten flood-ravaged pakistan: short communication.	Shaikh OA; Rahim M; Essarani M; Nadeem S; Ochani S; Hasibuzzaman MA; Ullah K	2023	A rise in the incidence of water-borne, communicable illnesses, and viral outbreaks in Pakistan follows periods of heavy rainfall. Due to climate change, floods and droughts have had devastating effects on human health by facilitating the spread of infectious illnesses including cholera, malaria, typhoid, dengue fever, and viral hepatitis A. Food instability, starvation, malnutrition, and a lack …	PubMed	Global	Observational study	drought; flooding; general climate; precipitation	enteric; vector-borne		dengue, malaria, cholera	Unspecified	A rise in the incidence of water-borne, communicable illnesses, and viral outbreaks in Pakistan follows periods of heavy rainfall. Due to climate change, floods and droughts have had devastating effects on human health by facilitating the spread of infectious illnesses including cholera, malaria, typhoid, dengue fever, and viral hepatitis A. Food instability, starvation, malnutrition, and a lack …		5	Yağış / kuraklık değişimleri	Vektörle bulaşan hastalıklar		Developing/Low Income
Operationalizing One Health: Environmental Solutions for Pandemic Prevention.	Caceres-Escobar H; Maiorano L; Rondinini C; Cimatti M; Morand S; Zambrana-Torrelio C; Peyre M; Roche B; Di Marco M	2023	Human pressure on the environment is increasing the frequency, diversity, and spatial extent of disease outbreaks. Despite international recognition, the interconnection between the health of the environment, animals, and humans has been historically overlooked. Past and current initiatives have often neglected prevention under the One Health preparedness cycle, largely focusing on post-spillover…	PubMed	Global	Interventional study	general climate	General infectious disease	Preparedness, Response, preparedness	tuberculosis	Unspecified	Human pressure on the environment is increasing the frequency, diversity, and spatial extent of disease outbreaks. Despite international recognition, the interconnection between the health of the environment, animals, and humans has been historically overlooked. Past and current initiatives have often neglected prevention under the One Health preparedness cycle, largely focusing on post-spillover…		5	Diğer / Belirtilmemiş	Solunum yolu	Diğer / Belirtilmemiş	Developing/Low Income
[Bacterial zoonoses of public health importance in Germany-incidence, distribution, and modes of transmission].	Wilking H; Beermann S; Boone I; Dreesman J; Fingerle V; Gethmann J; Lachmann R; Lamparter M; Mayer-Scholl A; Meinen A; Schöl M; Suwono B	2023	Bacterial zoonotic pathogens are often the cause of diseases, sometimes with severe outcomes. They are mutually transferable between animals (both wild and domestic) and humans. The transmission paths are very variable and include oral intake via food, respiratory infection via droplets and aerosols, or infections via vectors such as tick bites or rodent contact. Furthermore, the emergence and sp…	PubMed	Germany	Review	general climate	bacterial; respiratory; vector-borne		influenza	General population	Bacterial zoonotic pathogens are often the cause of diseases, sometimes with severe outcomes. They are mutually transferable between animals (both wild and domestic) and humans. The transmission paths are very variable and include oral intake via food, respiratory infection via droplets and aerosols, or infections via vectors such as tick bites or rodent contact. Furthermore, the emergence and sp…		5	Diğer / Belirtilmemiş	Vektörle bulaşan hastalıklar		Developed
European projections of West Nile virus transmission under climate change scenarios.	Farooq Z; Sjödin H; Semenza JC; Tozan Y; Sewe MO; Wallin J; Rocklöv J	2023	West Nile virus (WNV), a mosquito-borne zoonosis, has emerged as a disease of public health concern in Europe. Recent outbreaks have been attributed to suitable climatic conditions for its vectors favoring transmission. However, to date, projections of the risk for WNV expansion under climate change scenarios is lacking. Here, we estimate the WNV-outbreaks risk for a set of climate change and soc…	PubMed	Global	Modeling study	general climate; precipitation	vector-borne; viral	Intervention strategies, Response	west nile	General population	West Nile virus (WNV), a mosquito-borne zoonosis, has emerged as a disease of public health concern in Europe. Recent outbreaks have been attributed to suitable climatic conditions for its vectors favoring transmission. However, to date, projections of the risk for WNV expansion under climate change scenarios is lacking. Here, we estimate the WNV-outbreaks risk for a set of climate change and soc…		5	Yağış / kuraklık değişimleri	Vektörle bulaşan hastalıklar	Diğer / Belirtilmemiş	Developing/Low Income
A new generation of real-time environmental monitoring systems to study the impact of El Niño on disease dynamics.	Gavilan RG; Caro-Castro J; Trinanes J	2023	Global warming is drastically altering weather patterns, accentuating the frequency and strength of global events such as the El Niño Southern Oscillation. This alteration is driving the spread of diseases sensitive to climate such as diarrheal diseases. Environmental monitoring through remote sensing, in combination with data from epidemiological surveillance programs, is facilitating the study …	PubMed	Global	Epidemiological study	general climate; temperature increase	enteric	Surveillance, surveillance	diarrheal disease	Unspecified	Global warming is drastically altering weather patterns, accentuating the frequency and strength of global events such as the El Niño Southern Oscillation. This alteration is driving the spread of diseases sensitive to climate such as diarrheal diseases. Environmental monitoring through remote sensing, in combination with data from epidemiological surveillance programs, is facilitating the study …		5	Sıcaklık artışı	Su ve gıda kaynaklı	İzleme sistemleri / erken uyarı	Developing/Low Income
Rodent-borne zoonoses in Qatar: A possible One-Health framework for the intervention of future epidemic.	Islam MM; Farag E; Hassan MM; Jaffrey SS; Atta M; Al-Marri AM; Al-Zeyara AM; Al Romaihi H; Bansal D; Mkhize-Kwitshana ZL	2023	The increasing frequency of spillover of zoonotic pathogens from animals to humans in recent years highlights a need to develop a more comprehensive framework to investigate and prevent pathogens of animal origin, including rodents. Despite the presence of several species of rodents, there is a certain knowledge gap regarding rodent-borne zoonoses in Qatar. The current review provides an update o…	PubMed	Global	Review	general climate	bacterial	Response, Surveillance, surveillance	typhoid	General population	The increasing frequency of spillover of zoonotic pathogens from animals to humans in recent years highlights a need to develop a more comprehensive framework to investigate and prevent pathogens of animal origin, including rodents. Despite the presence of several species of rodents, there is a certain knowledge gap regarding rodent-borne zoonoses in Qatar. The current review provides an update o…		5	Diğer / Belirtilmemiş	Diğer / Belirtilmemiş	İzleme sistemleri / erken uyarı	Developing/Low Income
THE IMPACT OF CLIMATE CHANGE ON INFECTIOUS DISEASES: A COMPREHENSIVE ANALYSIS OF VECTOR-BORNE DISEASES, WATER-BORNE DISEASES, AND PUBLIC HEALTH STRATEGIES.	Patel M G; Nidhi -; Gupta K; Gupta M; Gupta S; Krupa S	2023	Climate change is long-term modifications to weather patterns and a rise in extreme weather events. It might modify the hazard to human health and exacerbate current problems. The article explores the scientific data in a description of the effects of Infectious diseases in humans and climate change. It identifies scientific advancements and gaps in potential responses from human civilization and…	PubMed	Global	Observational study	general climate	General infectious disease	Early warning system, Response, early warning	influenza	Unspecified	Climate change is long-term modifications to weather patterns and a rise in extreme weather events. It might modify the hazard to human health and exacerbate current problems. The article explores the scientific data in a description of the effects of Infectious diseases in humans and climate change. It identifies scientific advancements and gaps in potential responses from human civilization and…		5	Diğer / Belirtilmemiş	Solunum yolu	İzleme sistemleri / erken uyarı	Developing/Low Income
Syndemic health crises-The growing role of National Public Health Institutes in shaping a coordinated response.	Tweed S; Selbie D; Tegnell A; Viso AC; Ahmed A; Mastkov O; Pendergast S; Squires N	2023	Countries across the world are experiencing syndemic health crises where infectious pathogens including COVID-19 interact with epidemics of communicable and non-communicable diseases. Combined with war, environmental instability and the effects of soaring inflation, a public health crisis has emerged requiring an integrated response. Increasingly, national public health institutes (NPHIs) are at …	PubMed	Global	Observational study	general climate; heatwave; precipitation	respiratory	Response, Surveillance, surveillance	covid	Unspecified	Countries across the world are experiencing syndemic health crises where infectious pathogens including COVID-19 interact with epidemics of communicable and non-communicable diseases. Combined with war, environmental instability and the effects of soaring inflation, a public health crisis has emerged requiring an integrated response. Increasingly, national public health institutes (NPHIs) are at …		5	Sıcaklık artışı	Solunum yolu	İzleme sistemleri / erken uyarı	Developing/Low Income
Arthropod vectors of disease agents: Their role in public and veterinary health in Turkiye and their control measures.	Touray M; Bakirci S; Ulug D; Gulsen SH; Cimen H; Yavasoglu SI; Simsek FM; Ertabaklar H; Ozbel Y; Hazir S	2023	Mosquitoes, sandflies, and ticks are hematophagous arthropods that pose a huge threat to public and veterinary health. They are capable of serving as vectors of disease agents that can and have caused explosive epidemics affecting millions of people and animals. Several factors like climate change, urbanization, and international travel contribute substantially to the persistence and dispersal of…	PubMed	Global	Review	general climate; heatwave; temperature increase	vector-borne		influenza	Unspecified	Mosquitoes, sandflies, and ticks are hematophagous arthropods that pose a huge threat to public and veterinary health. They are capable of serving as vectors of disease agents that can and have caused explosive epidemics affecting millions of people and animals. Several factors like climate change, urbanization, and international travel contribute substantially to the persistence and dispersal of…		5	Sıcaklık artışı	Vektörle bulaşan hastalıklar		Developing/Low Income
The devastating effect of cyclone Freddy amidst the deadliest cholera outbreak in Malawi: a double burden for an already weak healthcare system-short communication.	Focus Adriano L; Nazir A; Uwishema O	2023	Cholera outbreaks cause significant disease burden, especially in developing countries. While the disease is largely eliminated in developed countries, it still remains a huge burden to Sub-Saharan Africa. Lack of access to clean water, hygiene and sanitation facilities remains a huge risk factor for disease transmission and persistence. These outbreaks in Africa are usually associated with high …	PubMed	Global	Epidemiological study	drought; flooding; general climate; seasonality	enteric	Response, Surveillance, intervention; surveillance	cholera	Unspecified	Cholera outbreaks cause significant disease burden, especially in developing countries. While the disease is largely eliminated in developed countries, it still remains a huge burden to Sub-Saharan Africa. Lack of access to clean water, hygiene and sanitation facilities remains a huge risk factor for disease transmission and persistence. These outbreaks in Africa are usually associated with high …		5	Yağış / kuraklık değişimleri	Su ve gıda kaynaklı	İzleme sistemleri / erken uyarı	Developing/Low Income
Association Between Hydrological Conditions and Dengue Fever Incidence in Coastal Southeastern China From 2013 to 2019.	Li C; Wang Z; Yan Y; Qu Y; Hou L; Li Y; Chu C; Woodward A; Schikowski T; Saldiva PHN; Liu Q; Zhao Q; Ma W	2023	IMPORTANCE: Dengue fever is a climate-sensitive infectious disease. However, its association with local hydrological conditions and the role of city development remain unclear. OBJECTIVE: To quantify the association between hydrological conditions and dengue fever incidence in China and to explore the modification role of city development in this association. DESIGN, SETTING, AND PARTICIPANTS: Th…	PubMed	China	Modeling study	general climate; humidity; temperature increase	vector-borne	Adaptation, Response, adaptation plan; intervention	dengue	Unspecified	IMPORTANCE: Dengue fever is a climate-sensitive infectious disease. However, its association with local hydrological conditions and the role of city development remain unclear. OBJECTIVE: To quantify the association between hydrological conditions and dengue fever incidence in China and to explore the modification role of city development in this association. DESIGN, SETTING, AND PARTICIPANTS: Th…		5	Sıcaklık artışı	Vektörle bulaşan hastalıklar	Adaptasyon politikaları	Developing/Low Income
Human Arboviral Infections in Italy: Past, Current, and Future Challenges.	Rossi B; Barreca F; Benvenuto D; Braccialarghe N; Campogiani L; Lodi A; Aguglia C; Cavasio RA; Giacalone ML; Kontogiannis D; Moccione M; Malagnino V; Andreoni M; Sarmati L; Iannetta M	2023	Arboviruses represent a public health concern in many European countries, including Italy, mostly because they can infect humans, causing potentially severe emergent or re-emergent diseases, with epidemic outbreaks and the introduction of endemic circulation of new species previously confined to tropical and sub-tropical regions. In this review, we summarize the Italian epidemiology of arboviral …	PubMed	Italy	Review	general climate	viral	Surveillance, surveillance	influenza, tuberculosis	Unspecified	Arboviruses represent a public health concern in many European countries, including Italy, mostly because they can infect humans, causing potentially severe emergent or re-emergent diseases, with epidemic outbreaks and the introduction of endemic circulation of new species previously confined to tropical and sub-tropical regions. In this review, we summarize the Italian epidemiology of arboviral …		5	Diğer / Belirtilmemiş	Solunum yolu	İzleme sistemleri / erken uyarı	Developed
How Antimicrobial Resistance Is Linked to Climate Change: An Overview of Two Intertwined Global Challenges.	Magnano San Lio R; Favara G; Maugeri A; Barchitta M; Agodi A	2023	Globally, antimicrobial resistance (AMR) and climate change (CC) are two of the top health emergencies, and can be considered as two interlinked public health priorities. The complex commonalities between AMR and CC should be deeply investigated in a One Health perspective. Here, we provided an overview of the current knowledge about the relationship between AMR and CC. Overall, the studies inclu…	PubMed	Global	Observational study	general climate	respiratory		covid	Elderly	Globally, antimicrobial resistance (AMR) and climate change (CC) are two of the top health emergencies, and can be considered as two interlinked public health priorities. The complex commonalities between AMR and CC should be deeply investigated in a One Health perspective. Here, we provided an overview of the current knowledge about the relationship between AMR and CC. Overall, the studies inclu…		5	Diğer / Belirtilmemiş	Solunum yolu		Developing/Low Income
Climate change and health equity: A research agenda for psychological science.	Pearson AR; White KE; Nogueira LM; Lewis NA; Green DJ; Schuldt JP; Edmondson D	2023	Climate change poses unique and substantial threats to public health and well-being, from heat stress, flooding, and the spread of infectious disease to food and water insecurity, conflict, displacement, and direct health hazards linked to fossil fuels. These threats are especially acute for frontline communities. Addressing climate change and its unequal impacts requires psychologists to conside…	PubMed	Global	Review	flooding; general climate; heatwave	General infectious disease			General population	Climate change poses unique and substantial threats to public health and well-being, from heat stress, flooding, and the spread of infectious disease to food and water insecurity, conflict, displacement, and direct health hazards linked to fossil fuels. These threats are especially acute for frontline communities. Addressing climate change and its unequal impacts requires psychologists to conside…		5	Sıcaklık artışı	Diğer / Belirtilmemiş		Developing/Low Income
Global and regional governance of One Health and implications for global health security.	Elnaiem A; Mohamed-Ahmed O; Zumla A; Mecaskey J; Charron N; Abakar MF; Raji T; Bahalim A; Manikam L; Risk O; Okereke E; Squires N; Nkengasong J; Rüegg SR; Abdel Hamid MM; Osman AY; Kapata N; Alders R; Heymann DL; Kock R; Dar O	2023	The apparent failure of global health security to prevent or prepare for the COVID-19 pandemic has highlighted the need for closer cooperation between human, animal (domestic and wildlife), and environmental health sectors. However, the many institutions, processes, regulatory frameworks, and legal instruments with direct and indirect roles in the global governance of One Health have led to a fra…	PubMed	Global	Observational study	general climate	respiratory	Capacity building, Preparedness, Response, preparedness	covid	General population	The apparent failure of global health security to prevent or prepare for the COVID-19 pandemic has highlighted the need for closer cooperation between human, animal (domestic and wildlife), and environmental health sectors. However, the many institutions, processes, regulatory frameworks, and legal instruments with direct and indirect roles in the global governance of One Health have led to a fra…		5	Diğer / Belirtilmemiş	Solunum yolu	Diğer / Belirtilmemiş	Developing/Low Income
Can Potted Plants Catch Mosquitoes? Applying Rare-Earth Luminescent Materials and Plant Energy to the Development of Innovative Mosquito-Trapping Potted Plants.	Lin LY; Chang YS	2023	Due to the global warming crisis, the spread of various infectious diseases is worsening, with mosquito-borne contagious diseases posing a significant threat. While many residential and public spaces contain plants, often for greening the environment and improving mental and physical well-being, the carbon dioxide released by these plants produces ideal habitats for mosquitoes. Considering the qu…	PubMed	Global	Observational study	temperature increase	Vector-borne disease			Unspecified	Due to the global warming crisis, the spread of various infectious diseases is worsening, with mosquito-borne contagious diseases posing a significant threat. While many residential and public spaces contain plants, often for greening the environment and improving mental and physical well-being, the carbon dioxide released by these plants produces ideal habitats for mosquitoes. Considering the qu…		5	Sıcaklık artışı	Vektörle bulaşan hastalıklar		Developing/Low Income
A systematic review of dengue outbreak prediction models: Current scenario and future directions.	Leung XY; Islam RM; Adhami M; Ilic D; McDonald L; Palawaththa S; Diug B; Munshi SU; Karim MN	2023	Dengue is among the fastest-spreading vector-borne infectious disease, with outbreaks often overwhelm the health system and result in huge morbidity and mortality in its endemic populations in the absence of an efficient warning system. A large number of prediction models are currently in use globally. As such, this study aimed to systematically review the published literature that used quantitat…	PubMed	Global	Modeling study	general climate	vector-borne	Early warning system	dengue	General population	Dengue is among the fastest-spreading vector-borne infectious disease, with outbreaks often overwhelm the health system and result in huge morbidity and mortality in its endemic populations in the absence of an efficient warning system. A large number of prediction models are currently in use globally. As such, this study aimed to systematically review the published literature that used quantitat…		5	Diğer / Belirtilmemiş	Vektörle bulaşan hastalıklar	İzleme sistemleri / erken uyarı	Developing/Low Income
Weather integrated multiple machine learning models for prediction of dengue prevalence in India.	Kakarla SG; Kondeti PK; Vavilala HP; Boddeda GSB; Mopuri R; Kumaraswamy S; Kadiri MR; Mutheneni SR	2023	Dengue is a rapidly spreading viral disease transmitted to humans by Aedes mosquitoes. Due to global urbanization and climate change, the number of dengue cases are gradually increasing in recent decades. Hence, an early prediction of dengue continues to be a major concern for public health in countries with high prevalence of dengue. Creating a robust forecast model for the accurate prediction o…	PubMed	India	Modeling study	general climate; humidity; temperature increase	vector-borne	Early warning system, Policy, early warning; policy	dengue	Unspecified	Dengue is a rapidly spreading viral disease transmitted to humans by Aedes mosquitoes. Due to global urbanization and climate change, the number of dengue cases are gradually increasing in recent decades. Hence, an early prediction of dengue continues to be a major concern for public health in countries with high prevalence of dengue. Creating a robust forecast model for the accurate prediction o…		5	Sıcaklık artışı	Vektörle bulaşan hastalıklar	İzleme sistemleri / erken uyarı	Developing/Low Income
[Discovery and distribution of and response to arbovirus in China over the past seven decades].	Xia H; Yuan Z	2023	Arbovirus is a group of virus transmitted by blood-sucking arthropod bites, which infects both arthropods and vertebrates. More than 600 arboviruses have been characterized worldwide until now, including 65 highly pathogenic viruses, which pose a high threat to public health. The risk of arbovirus transmission is increasing due to climate change, international trade and urbanization. The review s…	PubMed	China	Review	general climate	viral	Intervention strategies, Response		Unspecified	Arbovirus is a group of virus transmitted by blood-sucking arthropod bites, which infects both arthropods and vertebrates. More than 600 arboviruses have been characterized worldwide until now, including 65 highly pathogenic viruses, which pose a high threat to public health. The risk of arbovirus transmission is increasing due to climate change, international trade and urbanization. The review s…		5	Diğer / Belirtilmemiş	Diğer / Belirtilmemiş	Diğer / Belirtilmemiş	Developing/Low Income
Anticipatory decision-making for cholera in Malawi.	Jutla A; Usmani M; Brumfield KD; Singh K; McBean F; Potter A; Gutierrez A; Gama S; Huq A; Colwell RR	2023	Climate change raises an old disease to a new level of public health threat. The causative agent, Vibrio cholerae, native to aquatic ecosystems, is influenced by climate and weather processes. The risk of cholera is elevated in vulnerable populations lacking access to safe water and sanitation infrastructure. Predictive intelligence, employing mathematical algorithms that integrate earth observat…	PubMed	Global	Observational study	general climate	enteric		cholera	General population	Climate change raises an old disease to a new level of public health threat. The causative agent, Vibrio cholerae, native to aquatic ecosystems, is influenced by climate and weather processes. The risk of cholera is elevated in vulnerable populations lacking access to safe water and sanitation infrastructure. Predictive intelligence, employing mathematical algorithms that integrate earth observat…		5	Diğer / Belirtilmemiş	Su ve gıda kaynaklı		Developing/Low Income
Medically Significant Vector-Borne Viral Diseases in Iran.	Paquette SJ; Simon AY; Xiii A; Kobinger GP; Shahhosseini N	2023	Vector-borne viral diseases (VBVDs) continue to pose a considerable public health risk to animals and humans globally. Vectors have integral roles in autochthonous circulation and dissemination of VBVDs worldwide. The interplay of agricultural activities, population expansion, urbanization, host/pathogen evolution, and climate change, all contribute to the continual flux in shaping the epidemiolo…	PubMed	Global	Review	general climate	vector-borne; viral	Response	dengue, chikungunya, west nile	General population	Vector-borne viral diseases (VBVDs) continue to pose a considerable public health risk to animals and humans globally. Vectors have integral roles in autochthonous circulation and dissemination of VBVDs worldwide. The interplay of agricultural activities, population expansion, urbanization, host/pathogen evolution, and climate change, all contribute to the continual flux in shaping the epidemiolo…		5	Diğer / Belirtilmemiş	Vektörle bulaşan hastalıklar	Diğer / Belirtilmemiş	Developing/Low Income
Public and Population Health in U.S. Medical Education: A Review of Guidance in Extraordinary Times.	Maeshiro R; Jarris YS; Prunuske J; Carney JK; Strelnick AH; Townsend JM; Krane NK; Johnson SB; Howley LD; Cashman SB; Deyton LR; Ortega LA; Lebwohl B; Fair M	2023	Generations of medical educators have recommended including public and population health (PPH) content in the training of U.S. physicians. The COVID-19 pandemic, structural racism, epidemic gun violence, and the existential threats caused by climate change are currently unsubtle reminders of the essential nature of PPH in medical education and practice. To assess the state of PPH content in medic…	PubMed	Global	Review	general climate; precipitation	respiratory	Capacity building, Policy, policy	covid	General population	Generations of medical educators have recommended including public and population health (PPH) content in the training of U.S. physicians. The COVID-19 pandemic, structural racism, epidemic gun violence, and the existential threats caused by climate change are currently unsubtle reminders of the essential nature of PPH in medical education and practice. To assess the state of PPH content in medic…		5	Yağış / kuraklık değişimleri	Solunum yolu	Diğer / Belirtilmemiş	Developing/Low Income
Projecting spatiotemporal dynamics of severe fever with thrombocytopenia syndrome in the mainland of China.	Ding FY; Ge HH; Ma T; Wang Q; Hao MM; Li H; Zhang XA; Maude RJ; Wang LP; Jiang D; Fang LQ; Liu W	2023	Severe fever with thrombocytopenia syndrome (SFTS) is an emerging infectious disease with increasing incidence and geographic extent. The extent to which global climate change affects the incidence of SFTS disease remains obscure. We use an integrated multi-model, multi-scenario framework to assess the impact of global climate change on SFTS disease in China. The spatial distribution of habitat s…	PubMed	China	Modeling study	general climate	vector-borne	Surveillance, surveillance	tuberculosis	General population	Severe fever with thrombocytopenia syndrome (SFTS) is an emerging infectious disease with increasing incidence and geographic extent. The extent to which global climate change affects the incidence of SFTS disease remains obscure. We use an integrated multi-model, multi-scenario framework to assess the impact of global climate change on SFTS disease in China. The spatial distribution of habitat s…		5	Diğer / Belirtilmemiş	Vektörle bulaşan hastalıklar	İzleme sistemleri / erken uyarı	Developing/Low Income
Environmental Sources and Transmission of Nontuberculous Mycobacteria.	Honda JR	2023	The field of environmental nontuberculous mycobacteria (NTM) is benefiting from a new era of genomics that has catapulted our understanding of preferred niches, transmission, and outbreak investigations. The ability to forecast environmental features that promote or reduce environmental NTM prevalence will greatly improve with coordinated environmental sampling and by elevating the necessity for …	PubMed	Global	Longitudinal study	general climate	bacterial	Early warning system, early warning	tuberculosis	Unspecified	The field of environmental nontuberculous mycobacteria (NTM) is benefiting from a new era of genomics that has catapulted our understanding of preferred niches, transmission, and outbreak investigations. The ability to forecast environmental features that promote or reduce environmental NTM prevalence will greatly improve with coordinated environmental sampling and by elevating the necessity for …		5	Diğer / Belirtilmemiş	Solunum yolu	İzleme sistemleri / erken uyarı	Developing/Low Income
Impact of Climate Change, Food Insecurity, and COVID-19 on the Health of Neonates and Children: A Narrative Review.	Sharma R; Lahariya C; Hossain MM	2023	Climate change, food insecurity, and epidemics affect all population sub-groups. This article reviews the current evidence on the relationships between climate change, food insecurity, and the COVID-19 pandemic in the context of newborn and child health. The authors searched Medline, PsycINFO, Cumulative Index to Nursing and Allied Health Literature (CINAHL), and Scopus databases using a structur…	PubMed	Global	Review	general climate	respiratory	Policy, Preparedness, Response, policy; preparedness	covid	Children	Climate change, food insecurity, and epidemics affect all population sub-groups. This article reviews the current evidence on the relationships between climate change, food insecurity, and the COVID-19 pandemic in the context of newborn and child health. The authors searched Medline, PsycINFO, Cumulative Index to Nursing and Allied Health Literature (CINAHL), and Scopus databases using a structur…		5	Diğer / Belirtilmemiş	Solunum yolu	Diğer / Belirtilmemiş	Developing/Low Income
The meteorological contrast index in the context of climate change and public health.	Daysarih TR; Ana S; Pablo FA	2023	In the context of climate change, extreme weather events and sudden shifts in weather patterns are becoming increasingly frequent. The atmosphere is considered a source of meteorological and climatic risks for human beings and living organisms. Numerous studies have examined the correlation between meteorological variables and human morbidity and mortality. However, only a few authors have invest…	PubMed	Global	Observational study	general climate	General infectious disease	Early warning system, early warning		Unspecified	In the context of climate change, extreme weather events and sudden shifts in weather patterns are becoming increasingly frequent. The atmosphere is considered a source of meteorological and climatic risks for human beings and living organisms. Numerous studies have examined the correlation between meteorological variables and human morbidity and mortality. However, only a few authors have invest…		5	Diğer / Belirtilmemiş	Diğer / Belirtilmemiş	İzleme sistemleri / erken uyarı	Developing/Low Income
A virus becomes a global concern: research activities on West-Nile virus.	Klingelhöfer D; Braun M; Kramer IM; Reuss F; Müller R; Groneberg DA; Brüggmann D	2023	Currently, West-Nile virus (WNV) is spreading worldwide to colder regions due to climate change. Human mortality and morbidity are prevalent and steadily increasing, associated with costs to public health systems. Therefore, the question of the impact of scientific engagement arises. What trends, barriers, and incentives for research related to global burdens are important in this context? To ans…	PubMed	United States	Epidemiological study	general climate	viral		influenza, tuberculosis	Unspecified	Currently, West-Nile virus (WNV) is spreading worldwide to colder regions due to climate change. Human mortality and morbidity are prevalent and steadily increasing, associated with costs to public health systems. Therefore, the question of the impact of scientific engagement arises. What trends, barriers, and incentives for research related to global burdens are important in this context? To ans…		5	Diğer / Belirtilmemiş	Solunum yolu		Developed
Application of multiplex realtime PCR detection for hemorrhagic fever syndrome viruses.	Choi Y; Kim Y	2023	BACKGROUND: Multiplex real-time PCR is a quick and cost effective method for detection of various gene simultaneously. HFSV (Hemorrhagic Fever Syndrome Virus) is a newly emerging infectious disease because of globalization and climate change. We tried to develop a molecular diagnostic technique for various causative viruses and evaluate its usefulness for improving public health. METHODS: Molecul…	PubMed	Global	Qualitative study	general climate	vector-borne; viral; zoonotic		dengue, chikungunya, ebola	Unspecified	BACKGROUND: Multiplex real-time PCR is a quick and cost effective method for detection of various gene simultaneously. HFSV (Hemorrhagic Fever Syndrome Virus) is a newly emerging infectious disease because of globalization and climate change. We tried to develop a molecular diagnostic technique for various causative viruses and evaluate its usefulness for improving public health. METHODS: Molecul…		5	Diğer / Belirtilmemiş	Vektörle bulaşan hastalıklar		Developing/Low Income
Organising for One Health in a developing country.	Mor N	2023	Globally, zoonotic diseases pose an enormous and growing public health challenge, and developing countries like India are at the epicentre of it. Although there is general recognition of this reality, governments around the world have struggled to organise appropriately to respond to it. The widely held view is that organising for One Health requires effective cross-sectoral collaboration, but th…	PubMed	India	Modeling study	general climate	Zoonotic disease	Intervention strategies, Response		Unspecified	Globally, zoonotic diseases pose an enormous and growing public health challenge, and developing countries like India are at the epicentre of it. Although there is general recognition of this reality, governments around the world have struggled to organise appropriately to respond to it. The widely held view is that organising for One Health requires effective cross-sectoral collaboration, but th…		5	Diğer / Belirtilmemiş	Zoonotik hastalıklar	Diğer / Belirtilmemiş	Developing/Low Income
Preparation for the next pandemic: challenges in strengthening surveillance.	Chiu KH; Sridhar S; Yuen KY	2023	The devastating Coronavirus Disease 2019 (COVID-19) pandemic indicates that early detection of candidates with pandemic potential is vital. However, comprehensive metagenomic sequencing of the total microbiome is not practical due to the astronomical and rapidly evolving numbers and species of micro-organisms. Analysis of previous pandemics suggests that an increase in human-animal interactions, …	PubMed	Global	Modeling study	general climate; heatwave	respiratory; viral	Early warning system, Preparedness, Surveillance, early warning; preparedness; surveillance	covid	Unspecified	The devastating Coronavirus Disease 2019 (COVID-19) pandemic indicates that early detection of candidates with pandemic potential is vital. However, comprehensive metagenomic sequencing of the total microbiome is not practical due to the astronomical and rapidly evolving numbers and species of micro-organisms. Analysis of previous pandemics suggests that an increase in human-animal interactions, …		5	Sıcaklık artışı	Solunum yolu	İzleme sistemleri / erken uyarı	Developing/Low Income
Caterpillar Envenomation (Lepidopterism) in a Panamanian Jungle: About a Case.	Suarez JA; Pachar Flores MR; Osorio Marin ME; Navarro JC	2023	Caterpillar venom has the potential to cause acute pain and systemic symptoms in individuals seeking medical attention in the jungles of Panama. Although this is not an obligatory notifiable disease, the hazards associated with exposure to this animal are widely recognized within the local community. Here, we present a case of a patient who sought medical attention after being rescued from a rive…	PubMed	Global	Observational study	general climate	General infectious disease	Surveillance, surveillance	tuberculosis	General population	Caterpillar venom has the potential to cause acute pain and systemic symptoms in individuals seeking medical attention in the jungles of Panama. Although this is not an obligatory notifiable disease, the hazards associated with exposure to this animal are widely recognized within the local community. Here, we present a case of a patient who sought medical attention after being rescued from a rive…		5	Diğer / Belirtilmemiş	Solunum yolu	İzleme sistemleri / erken uyarı	Developing/Low Income
Exploring the association of PM(2.5) with lung cancer incidence under different climate zones and socioeconomic conditions from 2006 to 2016 in China.	Guo B; Gao Q; Pei L; Guo T; Wang Y; Wu H; Zhang W; Chen M	2023	Air pollution generated by urbanization and industrialization poses a significant negative impact on public health. Particularly, fine particulate matter (PM(2.5)) has become one of the leading causes of lung cancer mortality worldwide. The relationship between air pollutants and lung cancer has aroused global widespread concerns. Currently, the spatial agglomeration dynamic of lung cancer incide…	PubMed	China	Modeling study	general climate; heatwave; temperature increase	General infectious disease		influenza	Unspecified	Air pollution generated by urbanization and industrialization poses a significant negative impact on public health. Particularly, fine particulate matter (PM(2.5)) has become one of the leading causes of lung cancer mortality worldwide. The relationship between air pollutants and lung cancer has aroused global widespread concerns. Currently, the spatial agglomeration dynamic of lung cancer incide…		5	Sıcaklık artışı	Solunum yolu		Developing/Low Income
Invasive hematophagous arthropods and associated diseases in a changing world.	Cuthbert RN; Darriet F; Chabrerie O; Lenoir J; Courchamp F; Claeys C; Robert V; Jourdain F; Ulmer R; Diagne C; Ayala D; Simard F; Morand S; Renault D	2023	Biological invasions have increased significantly with the tremendous growth of international trade and transport. Hematophagous arthropods can be vectors of infectious and potentially lethal pathogens and parasites, thus constituting a growing threat to humans-especially when associated with biological invasions. Today, several major vector-borne diseases, currently described as emerging or re-e…	PubMed	Global	Review	general climate; heatwave	General infectious disease	Policy, Surveillance, policy; surveillance	tuberculosis	Unspecified	Biological invasions have increased significantly with the tremendous growth of international trade and transport. Hematophagous arthropods can be vectors of infectious and potentially lethal pathogens and parasites, thus constituting a growing threat to humans-especially when associated with biological invasions. Today, several major vector-borne diseases, currently described as emerging or re-e…		5	Sıcaklık artışı	Solunum yolu	İzleme sistemleri / erken uyarı	Developing/Low Income
Heat waves accelerate the spread of infectious diseases.	Lian X; Huang J; Li H; He Y; Ouyang Z; Fu S; Zhao Y; Wang D; Wang R; Guan X	2023	COVID-19 pandemic appeared summer surge in 2022 worldwide and this contradicts its seasonal fluctuations. Even as high temperature and intense ultraviolet radiation can inhibit viral activity, the number of new cases worldwide has increased to >78% in only 1 month since the summer of 2022 under unchanged virus mutation influence and control policies. Using the attribution analysis based on the th…	PubMed	Global	Modeling study	general climate; heatwave; seasonality; temperature increase	respiratory; viral		covid	Unspecified	COVID-19 pandemic appeared summer surge in 2022 worldwide and this contradicts its seasonal fluctuations. Even as high temperature and intense ultraviolet radiation can inhibit viral activity, the number of new cases worldwide has increased to >78% in only 1 month since the summer of 2022 under unchanged virus mutation influence and control policies. Using the attribution analysis based on the th…		5	Sıcaklık artışı	Solunum yolu		Developing/Low Income
Climate Change and Child Health Equity.	Budolfson KC; Etzel RA	2023	The climate crisis is a major public health threat for children, disproportionately affecting the most vulnerable populations. Climate change causes a myriad of health issues for children, including respiratory illness, heat stress, infectious disease, the effects of weather-related disasters, and psychological sequelae. Pediatric clinicians must identify and address these issues in the clinical …	PubMed	Global	Observational study	general climate; heatwave	respiratory			Children	The climate crisis is a major public health threat for children, disproportionately affecting the most vulnerable populations. Climate change causes a myriad of health issues for children, including respiratory illness, heat stress, infectious disease, the effects of weather-related disasters, and psychological sequelae. Pediatric clinicians must identify and address these issues in the clinical …		5	Sıcaklık artışı	Solunum yolu		Developing/Low Income
The values and risks of an Intergovernmental Panel for One Health to strengthen pandemic prevention, preparedness, and response.	Hobeika A; Stauffer MHT; Dub T; van Bortel W; Beniston M; Bukachi S; Burci GL; Crump L; Markotter W; Sepe LP; Placella E; Roche B; Thiongane O; Wang Z; Guérin F; van Kleef E	2023	The COVID-19 pandemic has shown the need for better global governance of pandemic prevention, preparedness, and response (PPR) and has emphasised the importance of organised knowledge production and uptake. In this Health Policy, we assess the potential values and risks of establishing an Intergovernmental Panel for One Health (IPOH). Similar to the Intergovernmental Panel on Climate Change, an I…	PubMed	Global	Observational study	general climate	respiratory	Policy, Preparedness, Response, policy; preparedness	covid	General population	The COVID-19 pandemic has shown the need for better global governance of pandemic prevention, preparedness, and response (PPR) and has emphasised the importance of organised knowledge production and uptake. In this Health Policy, we assess the potential values and risks of establishing an Intergovernmental Panel for One Health (IPOH). Similar to the Intergovernmental Panel on Climate Change, an I…		5	Diğer / Belirtilmemiş	Solunum yolu	Diğer / Belirtilmemiş	Developing/Low Income
Clinical description and treatment outcomes of Paederus dermatitis in Phuentsholing, Bhutan in 2021: A cross-sectional study.	Gyeltshen K; Sangye N; Tenzin KC; Dorji T	2023	An increasing number of beetle population and outbreaks of irritant contact dermatitis are reported from newer geographic locations. Bhutan is one such country that witnessed an outbreak of Paederus dermatitis (PD) in Phuentsholing sub-district in 2021. This study describes the clinical symptoms, skin lesions and treatment outcomes of PD in Bhutan. This was a descriptive cross-sectional study of …	PubMed	Global	Cross-sectional survey	general climate	General infectious disease	Response, Surveillance, surveillance	tuberculosis	Elderly	An increasing number of beetle population and outbreaks of irritant contact dermatitis are reported from newer geographic locations. Bhutan is one such country that witnessed an outbreak of Paederus dermatitis (PD) in Phuentsholing sub-district in 2021. This study describes the clinical symptoms, skin lesions and treatment outcomes of PD in Bhutan. This was a descriptive cross-sectional study of …		5	Diğer / Belirtilmemiş	Solunum yolu	İzleme sistemleri / erken uyarı	Developing/Low Income
Does climate change affect the transmission of COVID-19? A Bayesian regression analysis.	Karim R; Akter N	2023	AIM: Coronavirus is an airborne and infectious disease and it is crucial to check the impact of climatic risk factors on the transmission of COVID-19. The main objective of this study is to determine the effect of climate risk factors using Bayesian regression analysis. METHODS: Coronavirus disease 2019, due to the effect of the SARS-CoV-2 virus, has become a serious global public health issue. T…	PubMed	China	Observational study	general climate; humidity; temperature increase	respiratory; viral	Policy, policy	covid	General population	AIM: Coronavirus is an airborne and infectious disease and it is crucial to check the impact of climatic risk factors on the transmission of COVID-19. The main objective of this study is to determine the effect of climate risk factors using Bayesian regression analysis. METHODS: Coronavirus disease 2019, due to the effect of the SARS-CoV-2 virus, has become a serious global public health issue. T…		5	Sıcaklık artışı	Solunum yolu	Diğer / Belirtilmemiş	Developing/Low Income
Navigating Supported Employment and Education Services for Youths During COVID-19 and Severe Weather Events.	Kwan A; Conroy K; Barron K; Nandlall N; Iyer SN; Henderson JL; Barbic S	2023	In 2021, the British Columbia (BC) Interior experienced a series of unprecedented disasters, ranging from extreme heat and wildfires to catastrophic flooding and evacuations. Along with these severe weather events, BC was affected by COVID-19 outbreaks and public health restrictions. Despite these challenges, communities worked to ensure that youths who are at risk for increased mental health cha…	PubMed	Global	Observational study	flooding; general climate; heatwave	respiratory	Adaptation, adaptation plan	covid	Unspecified	In 2021, the British Columbia (BC) Interior experienced a series of unprecedented disasters, ranging from extreme heat and wildfires to catastrophic flooding and evacuations. Along with these severe weather events, BC was affected by COVID-19 outbreaks and public health restrictions. Despite these challenges, communities worked to ensure that youths who are at risk for increased mental health cha…		5	Sıcaklık artışı	Solunum yolu	Adaptasyon politikaları	Developing/Low Income
Judicial Power and Influence on Population Health.	Gostin LO	2023	Policy Points Since its founding, the Supreme Court has played a major role in defining the parameters of governments' public health powers and the scope of individual health-related rights. Although conservative courts have been less favorable to public health objectives, federal courts have, for the most part, advanced public health interests through consensus and adherence to the rule of law. …	PubMed	Global	Observational study	general climate	General infectious disease	Policy, policy		Unspecified	Policy Points Since its founding, the Supreme Court has played a major role in defining the parameters of governments' public health powers and the scope of individual health-related rights. Although conservative courts have been less favorable to public health objectives, federal courts have, for the most part, advanced public health interests through consensus and adherence to the rule of law. …		5	Diğer / Belirtilmemiş	Diğer / Belirtilmemiş	Diğer / Belirtilmemiş	Developing/Low Income
Importance of Wolbachia-mediated biocontrol to reduce dengue in Bangladesh and other dengue-endemic developing countries.	Al Noman A; Das D; Nesa Z; Tariquzzaman M; Sharzana F; Rakibul Hasan M; Riaz BK; Sharower G; Rahman MM	2023	Mosquito-borne diseases, particularly dengue and chikungunya have become global threats, infecting millions of people worldwide, including developing countries of Southeast Asia and Latin America. Bangladesh, like many other developing countries, is experiencing frequent dengue outbreaks. This article, therefore, critically discussed the current status of dengue disease, vector control approaches…	PubMed	Global	Review	general climate	vector-borne; viral	Policy, Preparedness, Response, policy; preparedness	dengue, chikungunya	Unspecified	Mosquito-borne diseases, particularly dengue and chikungunya have become global threats, infecting millions of people worldwide, including developing countries of Southeast Asia and Latin America. Bangladesh, like many other developing countries, is experiencing frequent dengue outbreaks. This article, therefore, critically discussed the current status of dengue disease, vector control approaches…		5	Diğer / Belirtilmemiş	Vektörle bulaşan hastalıklar	Diğer / Belirtilmemiş	Developing/Low Income
Year-round dengue fever in Pakistan, highlighting the surge amidst ongoing flood havoc and the COVID-19 pandemic: a comprehensive review.	Tabassum S; Naeem A; Nazir A; Naeem F; Gill S; Tabassum S	2023	Dengue fever (DF) is an arthropod-borne viral infection caused by four serotypes of dengue virus (DENV 1-4) transmitted to the host by the vector mosquito Aedes, which causes fever, vomiting, headache, joint pain, muscle pain, and a distinctive itching and skin rash, ultimately leading to dengue hemorrhagic fever and dengue shock syndrome. The first case of DF in Pakistan was documented in 1994, …	PubMed	Global	Review	flooding; general climate	vector-borne; viral		dengue	General population	Dengue fever (DF) is an arthropod-borne viral infection caused by four serotypes of dengue virus (DENV 1-4) transmitted to the host by the vector mosquito Aedes, which causes fever, vomiting, headache, joint pain, muscle pain, and a distinctive itching and skin rash, ultimately leading to dengue hemorrhagic fever and dengue shock syndrome. The first case of DF in Pakistan was documented in 1994, …		5	Doğal afetler	Vektörle bulaşan hastalıklar		Developing/Low Income
Seasonal and spatial variations of malaria transmissions in northwest Ethiopia: Evaluating climate and environmental effects using generalized additive model.	Nigussie TZ; Zewotir TT; Muluneh EK	2023	The impacts of climate change and environmental predictors on malaria epidemiology remain unclear and not well investigated in the Sub-Sahara African region. This study was aimed to investigate the nonlinear effects of climate and environmental factors on monthly malaria cases in northwest Ethiopia, considering space-time interaction effects. The monthly malaria cases and populations sizes of the…	PubMed	Global	Modeling study	general climate; seasonality	vector-borne	Early warning system, early warning	malaria	General population	The impacts of climate change and environmental predictors on malaria epidemiology remain unclear and not well investigated in the Sub-Sahara African region. This study was aimed to investigate the nonlinear effects of climate and environmental factors on monthly malaria cases in northwest Ethiopia, considering space-time interaction effects. The monthly malaria cases and populations sizes of the…		5	Diğer / Belirtilmemiş	Vektörle bulaşan hastalıklar	İzleme sistemleri / erken uyarı	Developing/Low Income
Integrated control strategies for dengue, Zika, and Chikungunya virus infections.	Côrtes N; Lira A; Prates-Syed W; Dinis Silva J; Vuitika L; Cabral-Miranda W; Durães-Carvalho R; Balan A; Cabral-Marques O; Cabral-Miranda G	2023	Arboviruses are a major threat to public health in tropical regions, encompassing over 534 distinct species, with 134 capable of causing diseases in humans. These viruses are transmitted through arthropod vectors that cause symptoms such as fever, headache, joint pains, and rash, in addition to more serious cases that can lead to death. Among the arboviruses, dengue virus stands out as the most p…	PubMed	Global	Observational study		bacterial; vector-borne; viral	Health education	dengue, zika, chikungunya	Unspecified	Arboviruses are a major threat to public health in tropical regions, encompassing over 534 distinct species, with 134 capable of causing diseases in humans. These viruses are transmitted through arthropod vectors that cause symptoms such as fever, headache, joint pains, and rash, in addition to more serious cases that can lead to death. Among the arboviruses, dengue virus stands out as the most p…		5		Vektörle bulaşan hastalıklar	Toplum temelli müdahaleler	Developing/Low Income
A holistic approach in epidemics.	Tsagkarliotis I; Rachaniotis NP	2023	This paper explores the concept of a holistic approach in preventing and responding to epidemics. Epidemics are defined as the occurrence of an illness or health-related event exceeding normal expectations within a specific community or region. Holism emphasizes viewing systems as a whole rather than a collection of parts. In the context of epidemics, a holistic approach considers not only medica…	PubMed	Global	Interventional study	general climate	General infectious disease	Intervention strategies, Response	influenza	General population	This paper explores the concept of a holistic approach in preventing and responding to epidemics. Epidemics are defined as the occurrence of an illness or health-related event exceeding normal expectations within a specific community or region. Holism emphasizes viewing systems as a whole rather than a collection of parts. In the context of epidemics, a holistic approach considers not only medica…		5	Diğer / Belirtilmemiş	Solunum yolu	Diğer / Belirtilmemiş	Developing/Low Income
Synergistic fight against future pandemics: Lessons from previous pandemics.	Okesanya OJ; Olatunji G; Manirambona E; Oluebube MM; Rasheed AA; Olaleke NO; Ogunlayi AC; Ogaya JB; Oladipo EK; Igbalajobi OA; Oso TA; Lucero-Prisno DE 3rd	2023	The history of pandemics spans centuries and has had a profound impact on human health, societies, and economies. Pandemics have caused fear, panic, and significant morbidity and mortality rates throughout history. From the Athenian Plague in 430 BC to the ongoing COVID-19 pandemic, infectious diseases have posed a continuous threat to global health systems. The transition from hunter-gatherer so…	PubMed	Global	Observational study	general climate	respiratory	Health education, Preparedness, Response, preparedness	covid, plague	General population	The history of pandemics spans centuries and has had a profound impact on human health, societies, and economies. Pandemics have caused fear, panic, and significant morbidity and mortality rates throughout history. From the Athenian Plague in 430 BC to the ongoing COVID-19 pandemic, infectious diseases have posed a continuous threat to global health systems. The transition from hunter-gatherer so…		5	Diğer / Belirtilmemiş	Solunum yolu	Toplum temelli müdahaleler	Developing/Low Income
Nutrition policy critical to optimize response to climate, public health crises.	Rifkin ME	2023	The effects of unanticipated crises on health care and first-responder systems are reflected in climate-fueled environmental emergencies, to which human resilience is diminished by our chronic disease epidemic. For example, people who depend on specialized medications, like refrigerated insulin for diabetes, will likely face additional challenges in receiving treatment and care during extreme hea…	PubMed	Global	Observational study	flooding; general climate; heatwave	General infectious disease	Adaptation, Policy, Response, policy; resilience planning		Unspecified	The effects of unanticipated crises on health care and first-responder systems are reflected in climate-fueled environmental emergencies, to which human resilience is diminished by our chronic disease epidemic. For example, people who depend on specialized medications, like refrigerated insulin for diabetes, will likely face additional challenges in receiving treatment and care during extreme hea…		5	Sıcaklık artışı	Diğer / Belirtilmemiş	Adaptasyon politikaları	Developing/Low Income
Langya virus outbreak: current challenges and lesson learned from previous henipavirus outbreaks in China, Australia, and Southeast Asia.	Adesola RO; Miranda AV; Tran YSJ; Idris I; Lin X; Kouwenhoven MBN; Lucero-Prisno DE 3rd	2023	BACKGROUND AND AIMS: A new novel virus, Langya virus (LayV), was detected in China in August 2022, 3 years after the COVID-19 pandemic. LayV is similar to the previously discovered Mojiang henipavirus. Other zoonotic henipaviruses include the Hendra and Nipah viruses. The emergence of the zoonotic Langya virus is attributed to climate change and wildlife encroachment, as LayV is detected in shrew…	PubMed	China	Review	general climate	respiratory; viral	Surveillance, surveillance	covid	Unspecified	BACKGROUND AND AIMS: A new novel virus, Langya virus (LayV), was detected in China in August 2022, 3 years after the COVID-19 pandemic. LayV is similar to the previously discovered Mojiang henipavirus. Other zoonotic henipaviruses include the Hendra and Nipah viruses. The emergence of the zoonotic Langya virus is attributed to climate change and wildlife encroachment, as LayV is detected in shrew…		5	Diğer / Belirtilmemiş	Solunum yolu	İzleme sistemleri / erken uyarı	Developing/Low Income
Temperature and transmission of chikungunya, dengue, and Zika viruses: A systematic review of experimental studies on Aedes aegypti and Aedes albopictus.	Delrieu M; Martinet JP; O'Connor O; Viennet E; Menkes C; Burtet-Sarramegna V; Frentiu FD; Dupont-Rouzeyrol M	2023	Mosquito-borne viruses are leading causes of morbidity and mortality in many parts of the world. In recent years, modelling studies have shown that climate change strongly influences vector-borne disease transmission, particularly rising temperatures. As a result, the risk of epidemics has increased, posing a significant public health risk. This review aims to summarize all published laboratory e…	PubMed	Global	Modeling study	general climate; temperature increase	vector-borne; viral		dengue, zika, chikungunya	Unspecified	Mosquito-borne viruses are leading causes of morbidity and mortality in many parts of the world. In recent years, modelling studies have shown that climate change strongly influences vector-borne disease transmission, particularly rising temperatures. As a result, the risk of epidemics has increased, posing a significant public health risk. This review aims to summarize all published laboratory e…		5	Sıcaklık artışı	Vektörle bulaşan hastalıklar		Developing/Low Income
An epidemiological study of mental health problems related to climate change: A procedural framework for mental health system workers.	Arnout BA	2023	BACKGROUND: The Arab region has witnessed different biological hazards, including cholera, yellow fever, and the COVID-19 pandemic. In addition, changes in rainfall and increased vegetation cover led to locust outbreaks in Tunisia, Libya, Morocco, and Saudi Arabia. This problem still exists and affects more than 20 countries and concerns indicate food shortages and food insecurity for more than 2…	PubMed	Global	Cross-sectional survey	general climate; precipitation	enteric; respiratory	Policy, policy	cholera, covid	Unspecified	BACKGROUND: The Arab region has witnessed different biological hazards, including cholera, yellow fever, and the COVID-19 pandemic. In addition, changes in rainfall and increased vegetation cover led to locust outbreaks in Tunisia, Libya, Morocco, and Saudi Arabia. This problem still exists and affects more than 20 countries and concerns indicate food shortages and food insecurity for more than 2…		5	Yağış / kuraklık değişimleri	Su ve gıda kaynaklı	Diğer / Belirtilmemiş	Developing/Low Income
Multisectoral action towards sustainable development goal 3.d and building health systems resilience during and beyond COVID-19: Findings from an INTOSAI development initiative and World Health Organization collaboration.	Hellevik S; Mustafa S; Zhang Y; Shirsat A; Saikat S	2023	This article is part of the Research Topic 'Health Systems Recovery in the Context of COVID-19 and Protracted Conflict'. As the world faces global health crises such as pandemics, epidemics, climate change and evolving disease burdens and population demographics, building strong and resilient public health systems is of critical importance. The need for an integrated approach to building health s…	PubMed	Global	Modeling study	general climate; precipitation	respiratory	Adaptation, Capacity building, Early warning system, Policy, Surveillance, early warning; policy; resilience planning; surveillance	covid	General population	This article is part of the Research Topic 'Health Systems Recovery in the Context of COVID-19 and Protracted Conflict'. As the world faces global health crises such as pandemics, epidemics, climate change and evolving disease burdens and population demographics, building strong and resilient public health systems is of critical importance. The need for an integrated approach to building health s…		5	Yağış / kuraklık değişimleri	Solunum yolu	İzleme sistemleri / erken uyarı	Developing/Low Income
A short history from Karelia study to biodiversity and public health interventions.	Haahtela T; Alenius H; Auvinen P; Fyhrquist N; von Hertzen L; Jousilahti P; Karisola P; Laatikainen T; Lehtimäki J; Paalanen L; Ruokolainen L; Saarinen K; Valovirta E; Vasankari T; Vlasoff T; Erhola M; Bousquet J; Vartiainen E; Mäkelä MJ	2023	Contact with natural environments enriches the human microbiome, promotes immune balance and protects against allergies and inflammatory disorders. In Finland, the allergy & asthma epidemic became slowly visible in mid 1960s. After the World War II, Karelia was split into Finnish and Soviet Union (now Russia) territories. This led to more marked environmental and lifestyle changes in the Finnish …	PubMed	Global	Interventional study	general climate	General infectious disease	Intervention strategies, Response		Unspecified	Contact with natural environments enriches the human microbiome, promotes immune balance and protects against allergies and inflammatory disorders. In Finland, the allergy & asthma epidemic became slowly visible in mid 1960s. After the World War II, Karelia was split into Finnish and Soviet Union (now Russia) territories. This led to more marked environmental and lifestyle changes in the Finnish …		5	Diğer / Belirtilmemiş	Diğer / Belirtilmemiş	Diğer / Belirtilmemiş	Developing/Low Income
Monkeypox Disease with a Focus on the 2022 Outbreak; a Narrative Review.	Tehranchinia Z; Robati RM; Moravvej H; Memariani M; Memariani H	2023	Monkeypox is a zoonotic disease caused by a double-stranded DNA virus belonging to the genus Orthopoxvirus. Despite being endemic in Central and West Africa, the disease has received relatively little research attention until recent times. As the Coronavirus disease 2019 (COVID-19) pandemic continues to affect the world, the rising number of monkeypox cases in non-endemic countries has further st…	PubMed	Global	Review	general climate	respiratory; viral	Adaptation, adaptation plan	covid	Unspecified	Monkeypox is a zoonotic disease caused by a double-stranded DNA virus belonging to the genus Orthopoxvirus. Despite being endemic in Central and West Africa, the disease has received relatively little research attention until recent times. As the Coronavirus disease 2019 (COVID-19) pandemic continues to affect the world, the rising number of monkeypox cases in non-endemic countries has further st…		5	Diğer / Belirtilmemiş	Solunum yolu	Adaptasyon politikaları	Developing/Low Income
Water and wastewater digital surveillance for monitoring and early detection of the COVID-19 hotspot: industry 4.0.	Matheri AN; Belaid M; Njenga CK; Ngila JC	2023	There are a high number of COVID-19 cases per capita in the world that goes undetected including clinical diseases compatible with COVID-19. While the presence of the COVID-19 in untreated drinking water is possible, it is yet to be detected in the drinking-water supplies. COVID-19 viral fragments have been found in excrete, this call for wastewater monitoring and analysis (wastewater surveillanc…	PubMed	Global	Observational study	general climate	respiratory	Early warning system, Surveillance, early warning; surveillance	covid	Unspecified	There are a high number of COVID-19 cases per capita in the world that goes undetected including clinical diseases compatible with COVID-19. While the presence of the COVID-19 in untreated drinking water is possible, it is yet to be detected in the drinking-water supplies. COVID-19 viral fragments have been found in excrete, this call for wastewater monitoring and analysis (wastewater surveillanc…		5	Diğer / Belirtilmemiş	Solunum yolu	İzleme sistemleri / erken uyarı	Developing/Low Income
Investigating the impact of environmental factors on West Nile virus human case prediction in Ontario, Canada.	Albrecht L; Kaufeld KA	2023	West Nile virus is the most common mosquito borne disease in North America and the leading cause of viral encephalitis. West Nile virus is primarily transmitted between birds and mosquitoes while humans are incidental, dead-end hosts. Climate change may increase the risk of human infections as climatic variables have been shown to affect the mosquito life cycle, biting rate, incubation period of …	PubMed	Canada	Modeling study	general climate; temperature increase	vector-borne; viral	Early warning system	west nile	Unspecified	West Nile virus is the most common mosquito borne disease in North America and the leading cause of viral encephalitis. West Nile virus is primarily transmitted between birds and mosquitoes while humans are incidental, dead-end hosts. Climate change may increase the risk of human infections as climatic variables have been shown to affect the mosquito life cycle, biting rate, incubation period of …		5	Sıcaklık artışı	Vektörle bulaşan hastalıklar	İzleme sistemleri / erken uyarı	Developed
Forecasting Malaria Morbidity to 2036 Based on Geo-Climatic Factors in the Democratic Republic of Congo.	Panzi EK; Kandala NI; Kafinga EL; Tampwo BM; Kandala NB	2022	BACKGROUND: Malaria is a global burden in terms of morbidity and mortality. In the Democratic Republic of Congo, malaria prevalence is increasing due to strong climatic variations. Reductions in malaria morbidity and mortality, the fight against climate change, good health and well-being constitute key development aims as set by the United Nations Sustainable Development Goals (SDGs). This study …	PubMed	Global	Modeling study	general climate; precipitation; temperature increase	vector-borne	Early warning system, Surveillance, early warning; surveillance	malaria	General population	BACKGROUND: Malaria is a global burden in terms of morbidity and mortality. In the Democratic Republic of Congo, malaria prevalence is increasing due to strong climatic variations. Reductions in malaria morbidity and mortality, the fight against climate change, good health and well-being constitute key development aims as set by the United Nations Sustainable Development Goals (SDGs). This study …		5	Sıcaklık artışı	Vektörle bulaşan hastalıklar	İzleme sistemleri / erken uyarı	Developing/Low Income
Recognising the potential of neglected tropical disease programmes as a platform for pandemic preparedness: the Ascend experience.	Hill B; Dauda N; Dabo S; Woods G	2022	Living in an increasingly interconnected world, epidemics and pandemics are increasingly likely to be a vista for the future. This, coupled with the likely devastating effects of climate change, means that humanitarian crises are likely to increase. Now, more than ever before, is the time to scale up investment in prevention and preparedness strategies, and to review our current approaches to del…	PubMed	Global	Review	general climate	General infectious disease	Adaptation, Preparedness, preparedness; resilience planning		Unspecified	Living in an increasingly interconnected world, epidemics and pandemics are increasingly likely to be a vista for the future. This, coupled with the likely devastating effects of climate change, means that humanitarian crises are likely to increase. Now, more than ever before, is the time to scale up investment in prevention and preparedness strategies, and to review our current approaches to del…		5	Diğer / Belirtilmemiş	Diğer / Belirtilmemiş	Adaptasyon politikaları	Developing/Low Income
Heterogeneous Growth Enhancement of Vibrio cholerae in the Presence of Different Phytoplankton Species.	King K; Bramucci AR; Labbate M; Raina JB; Seymour JR	2022	Vibrio cholerae is a ubiquitously distributed human pathogen that naturally inhabits marine and estuarine ecosystems. Two serogroups are responsible for causing cholera epidemics, O1 and O139, but several non-O1 and non-O139 V. cholerae (NOVC) strains can induce cholera-like infections. Outbreaks of V. cholerae have previously been correlated with phytoplankton blooms; however, links to specific …	PubMed	Global	Observational study	general climate; precipitation	enteric		cholera	Unspecified	Vibrio cholerae is a ubiquitously distributed human pathogen that naturally inhabits marine and estuarine ecosystems. Two serogroups are responsible for causing cholera epidemics, O1 and O139, but several non-O1 and non-O139 V. cholerae (NOVC) strains can induce cholera-like infections. Outbreaks of V. cholerae have previously been correlated with phytoplankton blooms; however, links to specific …		5	Yağış / kuraklık değişimleri	Su ve gıda kaynaklı		Developing/Low Income
Rise of cholera in Iraq: A rising concern.	Qamar K; Malik UU; Yousuf J; Essar MY; Muzzamil M; Hashim HT; Shah J	2022	With over seven pandemics and four million reported cases, Cholera remains of the most prevalent acute watery diarrheal diseases in the world to date. As in other	PubMed	Global	Observational study		enteric		cholera	Unspecified	With over seven pandemics and four million reported cases, Cholera remains of the most prevalent acute watery diarrheal diseases in the world to date. As in other		5		Su ve gıda kaynaklı		Developing/Low Income
Metal-organic framework-based materials for the abatement of air pollution and decontamination of wastewater.	Daglar H; Altintas C; Erucar I; Heidari G; Zare EN; Moradi O; Srivastava V; Iftekhar S; Keskin S; Sillanpää M	2022	Developing new and efficient technologies for environmental remediation is becoming significant due to the increase in global concerns such as climate change, severe epidemics, and energy crises. Air pollution, primarily due to increased levels of H(2)S, SO(x), NH(3), NO(x), CO, volatile organic compounds (VOC), and particulate matter (PM) in the atmosphere, has a significant impact on public hea…	PubMed	Global	Review	general climate; heatwave	Waterborne disease		tuberculosis	Unspecified	Developing new and efficient technologies for environmental remediation is becoming significant due to the increase in global concerns such as climate change, severe epidemics, and energy crises. Air pollution, primarily due to increased levels of H(2)S, SO(x), NH(3), NO(x), CO, volatile organic compounds (VOC), and particulate matter (PM) in the atmosphere, has a significant impact on public hea…		5	Sıcaklık artışı	Su ve gıda kaynaklı		Developing/Low Income
A general modeling framework for exploring the impact of individual concern and personal protection on vector-borne disease dynamics.	Roosa K; Fefferman NH	2022	BACKGROUND: As climate variability and extreme weather events associated with climate change become more prevalent, public health authorities can expect to face an expanding spectrum of vector-borne diseases with increasing incidence and geographical spread. Common interventions include the use of larvicides and adulticides, as well as targeted communications to increase public awareness regardin…	PubMed	Global	Modeling study	general climate	Vector-borne disease	Intervention strategies, Response	influenza, tuberculosis	General population	BACKGROUND: As climate variability and extreme weather events associated with climate change become more prevalent, public health authorities can expect to face an expanding spectrum of vector-borne diseases with increasing incidence and geographical spread. Common interventions include the use of larvicides and adulticides, as well as targeted communications to increase public awareness regardin…		5	Diğer / Belirtilmemiş	Vektörle bulaşan hastalıklar	Diğer / Belirtilmemiş	Developing/Low Income
Towards a One Health Food Safety Strategy for Palestine: A Mixed-Method Study.	Abukhattab S; Kull M; Abu-Rmeileh NME; Cissé G; Crump L; Hattendorf J; Zinsstag J	2022	Introduction: Foodborne diseases, together with increasing antimicrobial resistance (AMR), pose a threat to public health in an era of huge challenges with climate change and the risks of zoonotic epidemics. A One Health approach to foster food safety is a key for improvement, particularly in complex socio-ecological systems such as in Palestine, to examine human-animal-environment interfaces and…	PubMed	Global	Cross-sectional survey	general climate; precipitation	Zoonotic disease	Capacity building, Surveillance, surveillance		Unspecified	Introduction: Foodborne diseases, together with increasing antimicrobial resistance (AMR), pose a threat to public health in an era of huge challenges with climate change and the risks of zoonotic epidemics. A One Health approach to foster food safety is a key for improvement, particularly in complex socio-ecological systems such as in Palestine, to examine human-animal-environment interfaces and…		5	Yağış / kuraklık değişimleri	Zoonotik hastalıklar	İzleme sistemleri / erken uyarı	Developing/Low Income
Environmental Changes and the Impact on the Human Infections by Dengue, Chikungunya and Zika Viruses in Northern Brazil, 2010-2019.	Marinho RDSS; Duro RLS; Mota MTO; Hunter J; Diaz RS; Kawakubo FS; Komninakis SV	2022	Environmental changes are among the main factors that contribute to the emergence or re-emergence of viruses of public health importance. Here, we show the impact of environmental modifications on cases of infections by the dengue, chikungunya and Zika viruses in humans in the state of Tocantins, Brazil, between the years 2010 and 2019. We conducted a descriptive and principal component analysis …	PubMed	Brazil	Observational study	general climate; temperature increase	vector-borne; viral		dengue, zika, chikungunya	Unspecified	Environmental changes are among the main factors that contribute to the emergence or re-emergence of viruses of public health importance. Here, we show the impact of environmental modifications on cases of infections by the dengue, chikungunya and Zika viruses in humans in the state of Tocantins, Brazil, between the years 2010 and 2019. We conducted a descriptive and principal component analysis …		5	Sıcaklık artışı	Vektörle bulaşan hastalıklar		Developing/Low Income
The contribution of community health systems to resilience: Case study of the response to the drought in Ethiopia.	Rawat A; Karlstrom J; Ameha A; Oulare M; Omer MD; Desta HH; Bahuguna S; Hsu K; Miller NP; Bati GT; Rasanathan K	2022	BACKGROUND: Ethiopia's exposure to the El Niño drought (2015-2016) resulted in high malnutrition, internally displaced people, and epidemics of communicable diseases, all of which strained the health system. The drought was especially challenging for mothers and children. We aimed to identify salient factors that can improve health system resilience by exploring the successes and challenges exper…	PubMed	Global	Modeling study	drought; general climate; precipitation	General infectious disease	Adaptation, Capacity building, Preparedness, Response, preparedness; resilience planning		Children	BACKGROUND: Ethiopia's exposure to the El Niño drought (2015-2016) resulted in high malnutrition, internally displaced people, and epidemics of communicable diseases, all of which strained the health system. The drought was especially challenging for mothers and children. We aimed to identify salient factors that can improve health system resilience by exploring the successes and challenges exper…		5	Yağış / kuraklık değişimleri	Diğer / Belirtilmemiş	Adaptasyon politikaları	Developing/Low Income
Dengue Prediction in Latin America Using Machine Learning and the One Health Perspective: A Literature Review.	Cabrera M; Leake J; Naranjo-Torres J; Valero N; Cabrera JC; Rodríguez-Morales AJ	2022	Dengue fever is a serious and growing public health problem in Latin America and elsewhere, intensified by climate change and human mobility. This paper reviews the approaches to the epidemiological prediction of dengue fever using the One Health perspective, including an analysis of how Machine Learning techniques have been applied to it and focuses on the risk factors for dengue in Latin Americ…	PubMed	Global	Modeling study	general climate	vector-borne	Early warning system	dengue	Unspecified	Dengue fever is a serious and growing public health problem in Latin America and elsewhere, intensified by climate change and human mobility. This paper reviews the approaches to the epidemiological prediction of dengue fever using the One Health perspective, including an analysis of how Machine Learning techniques have been applied to it and focuses on the risk factors for dengue in Latin Americ…		5	Diğer / Belirtilmemiş	Vektörle bulaşan hastalıklar	İzleme sistemleri / erken uyarı	Developing/Low Income
Disease control tools to secure animal and public health in a densely populated world.	Charlier J; Barkema HW; Becher P; De Benedictis P; Hansson I; Hennig-Pauka I; La Ragione R; Larsen LE; Madoroba E; Maes D; Marín CM; Mutinelli F; Nisbet AJ; Podgórska K; Vercruysse J; Vitale F; Williams DJL; Zadoks RN	2022	Animal health is a prerequisite for global health, economic development, food security, food quality, and poverty reduction, while mitigating against climate change and biodiversity loss. We did a qualitative review of 53 infectious diseases in terrestrial animals with data from DISCONTOOLS, a specialist database and prioritisation model focusing on research gaps for improving infectious disease …	PubMed	Global	Modeling study	general climate	bacterial; respiratory; viral	Adaptation, Preparedness, Response, adaptation plan; preparedness	influenza	Unspecified	Animal health is a prerequisite for global health, economic development, food security, food quality, and poverty reduction, while mitigating against climate change and biodiversity loss. We did a qualitative review of 53 infectious diseases in terrestrial animals with data from DISCONTOOLS, a specialist database and prioritisation model focusing on research gaps for improving infectious disease …		5	Diğer / Belirtilmemiş	Solunum yolu	Adaptasyon politikaları	Developing/Low Income
Mobilizing COVID-19 level public health interventions for climate breakdown is necessary.	Hendlin YH; Visser R	2022	The COVID-19 pandemic has proven that extraordinary public health measures can pivot every aspect of society. Norms, politics, economics, and business practices rapidly responded to coordinated simultaneous policies worldwide. This begs the question of why such advancements have not yet been similarly executed to reduce	PubMed	Global	Interventional study		respiratory		covid	Unspecified	The COVID-19 pandemic has proven that extraordinary public health measures can pivot every aspect of society. Norms, politics, economics, and business practices rapidly responded to coordinated simultaneous policies worldwide. This begs the question of why such advancements have not yet been similarly executed to reduce		5		Solunum yolu		Developing/Low Income
Pestilence and famine: Continuing down the vicious cycle with COVID-19.	Hyder S; Chhem RK; Claes F; Karlsson EA	2022	Despite the fact that we produce enough food to feed everyone on Earth, world hunger is on the rise. On the other side of the table, the obesity crisis also weighs heavily. Malnutrition is less about food than about socioeconomic factors such as conflict, poverty, and global disasters such as climate change and the novel Coronavirus Disease 2019 (COVID-19) pandemic. Nutrition and infectious disea…	PubMed	Global	Observational study	general climate	respiratory; viral	Intervention strategies, Response	covid	Unspecified	Despite the fact that we produce enough food to feed everyone on Earth, world hunger is on the rise. On the other side of the table, the obesity crisis also weighs heavily. Malnutrition is less about food than about socioeconomic factors such as conflict, poverty, and global disasters such as climate change and the novel Coronavirus Disease 2019 (COVID-19) pandemic. Nutrition and infectious disea…		5	Diğer / Belirtilmemiş	Solunum yolu	Diğer / Belirtilmemiş	Developing/Low Income
Data supporting the short-term health effects of temperature and air pollution in Valencia, Spain.	Iñiguez C; Ballester F; Tobias A	2022	The data presented in this article is part in essence of a more extensive dataset aimed at evaluating patterns of change in the temperature-mortality relationship on population health in the city of Valencia, Spain on population health in the city of Valencia, Spain. The complete dataset was used in the framework of the European multi-city project PHASE (Public Health Adaptation Strategies to Ext…	PubMed	Spain	Modeling study	general climate; temperature increase	respiratory	Adaptation, adaptation plan	influenza	General population	The data presented in this article is part in essence of a more extensive dataset aimed at evaluating patterns of change in the temperature-mortality relationship on population health in the city of Valencia, Spain on population health in the city of Valencia, Spain. The complete dataset was used in the framework of the European multi-city project PHASE (Public Health Adaptation Strategies to Ext…		5	Sıcaklık artışı	Solunum yolu	Adaptasyon politikaları	Developing/Low Income
Associations between weather-related data and influenza reports: A pilot study and related policy implications.	Carter-Templeton H; Templeton GF; Nicoll LH; Maxie L; Kittle TS; Jasko SA; Carpenter EE; Monsen KA	2022	AIM: The purpose of this retrospective, correlational pilot study was to explore the relationship between historical weekly weather data including temperature, dew point, humidity, barometric pressure, visibility, and cloud cover compared to weekly influenza-like illness reports over a four year period. BACKGROUND: Climate and weather-related conditions may affect the viral activity and transmiss…	PubMed	Global	Observational study	general climate; humidity; temperature increase	respiratory	Policy, policy	influenza	Elderly	AIM: The purpose of this retrospective, correlational pilot study was to explore the relationship between historical weekly weather data including temperature, dew point, humidity, barometric pressure, visibility, and cloud cover compared to weekly influenza-like illness reports over a four year period. BACKGROUND: Climate and weather-related conditions may affect the viral activity and transmiss…		5	Sıcaklık artışı	Solunum yolu	Diğer / Belirtilmemiş	Developing/Low Income
The 2022 report of the Lancet Countdown on health and climate change: health at the mercy of fossil fuels.	Romanello M; Di Napoli C; Drummond P; Green C; Kennard H; Lampard P; Scamman D; Arnell N; Ayeb-Karlsson S; Ford LB; Belesova K; Bowen K; Cai W; Callaghan M; Campbell-Lendrum D; Chambers J; van Daalen KR; Dalin C; Dasandi N; Dasgupta S; Davies M; Dominguez-Salas P; Dubrow R; Ebi KL; Eckelman M; Ekins P; Escobar LE; Georgeson L; Graham H; Gunther SH; Hamilton I; Hang Y; Hänninen R; Hartinger S; He …	2022	The 2022 report of the Lancet Countdown is published as the world confronts profound and concurrent systemic shocks. Countries and health systems continue to contend with the health, social, and economic impacts of the COVID-19 pandemic, while Russia’s invasion of Ukraine and a persistent fossil fuel overdependence has pushed the world into global energy and cost-of-living crises. As these crises…	PubMed	Italy	Review	flooding; general climate; heatwave; precipitation; seasonality; temperature increase	respiratory; vector-borne	Adaptation, Response, adaptation plan; resilience planning	dengue, malaria, covid	Children	The 2022 report of the Lancet Countdown is published as the world confronts profound and concurrent systemic shocks. Countries and health systems continue to contend with the health, social, and economic impacts of the COVID-19 pandemic, while Russia’s invasion of Ukraine and a persistent fossil fuel overdependence has pushed the world into global energy and cost-of-living crises. As these crises…		5	Sıcaklık artışı	Vektörle bulaşan hastalıklar	Adaptasyon politikaları	Developed
First Report of Acanthocheilonema reconditum Outbreak in Canines with Clinical Signs of Anemia from Southwestern Colombia.	Espinosa N; Rosero A; Villegas CL; Garcia IC; Gaviria-Cantin T; Nieto AP; Ferro BE; Nieto Ramirez LM	2022	Different nematodes affect canines, however Acanthocheilonema reconditum was considered mostly a non-pathogenic parasite. Climate change, animal migration, and other factors transformed the dynamics of vector-borne diseases, including filariasis. Since 2016, a sudden increase in the number of dogs with microfilaremia was reported by different veterinary centers in Cali, southwest Colombia. The ob…	PubMed	Global	Observational study	general climate	Zoonotic disease	Surveillance, surveillance	tuberculosis	Unspecified	Different nematodes affect canines, however Acanthocheilonema reconditum was considered mostly a non-pathogenic parasite. Climate change, animal migration, and other factors transformed the dynamics of vector-borne diseases, including filariasis. Since 2016, a sudden increase in the number of dogs with microfilaremia was reported by different veterinary centers in Cali, southwest Colombia. The ob…		5	Diğer / Belirtilmemiş	Solunum yolu	İzleme sistemleri / erken uyarı	Developing/Low Income
Digital health for climate change mitigation and response: a scoping review.	Rahimi-Ardabili H; Magrabi F; Coiera E	2022	OBJECTIVE: Climate change poses a major threat to the operation of global health systems, triggering large scale health events, and disrupting normal system operation. Digital health may have a role in the management of such challenges and in greenhouse gas emission reduction. This scoping review explores recent work on digital health responses and mitigation approaches to climate change. MATERIA…	PubMed	Global	Modeling study	general climate	General infectious disease	Response, Surveillance, surveillance		Unspecified	OBJECTIVE: Climate change poses a major threat to the operation of global health systems, triggering large scale health events, and disrupting normal system operation. Digital health may have a role in the management of such challenges and in greenhouse gas emission reduction. This scoping review explores recent work on digital health responses and mitigation approaches to climate change. MATERIA…		5	Diğer / Belirtilmemiş	Diğer / Belirtilmemiş	İzleme sistemleri / erken uyarı	Developing/Low Income
How did primary health care in Beira experience Cyclone Idai?	Lokotola CL; Uyttersprot T; Felimone P; Scheerens C	2022	Beira, the biggest city of Mozambique's Sofala province, was struck by Cyclone Idai on 14 March 2019, with devastating impacts. The floods along with the cyclone destroyed road infrastructure and health facilities and disrupted primary health care (PHC) service delivery. In addition, destruction of farmland and food stocks resulted in malnutrition; the abundance of water fostered the reproduction…	PubMed	South Africa	Case study	flooding; general climate; heatwave	enteric; vector-borne	Preparedness, preparedness	malaria, cholera	General population	Beira, the biggest city of Mozambique's Sofala province, was struck by Cyclone Idai on 14 March 2019, with devastating impacts. The floods along with the cyclone destroyed road infrastructure and health facilities and disrupted primary health care (PHC) service delivery. In addition, destruction of farmland and food stocks resulted in malnutrition; the abundance of water fostered the reproduction…		5	Sıcaklık artışı	Vektörle bulaşan hastalıklar	Diğer / Belirtilmemiş	Developing/Low Income
Global malaria infection risk from climate change.	Li C; Managi S	2022	As a long-standing public health issue, malaria still severely affects many parts of the world, especially Africa. With greenhouse gas emissions, temperatures continue to rise. Based on diverse shared socioeconomic pathways (SSPs), future temperatures can be estimated. However, the impacts of climate change on malaria infection rates in all epidemic regions are unknown. Here, we estimate the diff…	PubMed	Global	Observational study	general climate; temperature increase	vector-borne		malaria	Unspecified	As a long-standing public health issue, malaria still severely affects many parts of the world, especially Africa. With greenhouse gas emissions, temperatures continue to rise. Based on diverse shared socioeconomic pathways (SSPs), future temperatures can be estimated. However, the impacts of climate change on malaria infection rates in all epidemic regions are unknown. Here, we estimate the diff…		5	Sıcaklık artışı	Vektörle bulaşan hastalıklar		Developing/Low Income
Climate drives the spatiotemporal dynamics of scrub typhus in China.	Ding F; Wang Q; Hao M; Maude RJ; John Day NP; Lai S; Chen S; Fang L; Ma T; Zheng C; Jiang D	2022	Scrub typhus is a climate-sensitive and life-threatening vector-borne disease that poses a growing public health threat. Although the climate-epidemic associations of many vector-borne diseases have been studied for decades, the impacts of climate on scrub typhus remain poorly understood, especially in the context of global warming. Here we incorporate Chinese national surveillance data on scrub …	PubMed	China	Modeling study	general climate; humidity; seasonality; temperature increase	General infectious disease	Surveillance, surveillance		Unspecified	Scrub typhus is a climate-sensitive and life-threatening vector-borne disease that poses a growing public health threat. Although the climate-epidemic associations of many vector-borne diseases have been studied for decades, the impacts of climate on scrub typhus remain poorly understood, especially in the context of global warming. Here we incorporate Chinese national surveillance data on scrub …		5	Sıcaklık artışı	Diğer / Belirtilmemiş	İzleme sistemleri / erken uyarı	Developing/Low Income
International travel in the pandemic era: Implications for health advice.	Zwar NA; Leggat PA	2022	BACKGROUND: International travel is resuming, but the COVID-19 pandemic has radically changed the context in terms of regulation, risks and models of travel. OBJECTIVE: Providing travel health advice is an important role for general practice. The aim of this article is to cover the changed context and wide-ranging implications of the COVID‑19 pandemic for travel health advice. DISCUSSION: Travel …	PubMed	Global	Modeling study	general climate	respiratory		covid	Unspecified	BACKGROUND: International travel is resuming, but the COVID-19 pandemic has radically changed the context in terms of regulation, risks and models of travel. OBJECTIVE: Providing travel health advice is an important role for general practice. The aim of this article is to cover the changed context and wide-ranging implications of the COVID‑19 pandemic for travel health advice. DISCUSSION: Travel …		5	Diğer / Belirtilmemiş	Solunum yolu		Developing/Low Income
A Review on Chikungunya Virus Epidemiology, Pathogenesis and Current Vaccine Development.	de Lima Cavalcanti TYV; Pereira MR; de Paula SO; Franca RFO	2022	Chikungunya virus (CHIKV) is a mosquito-borne alphavirus that recently re-emerged in many parts of the world causing large-scale outbreaks. CHIKV infection presents as a febrile illness known as chikungunya fever (CHIKF). Infection is self-limited and characterized mainly by severe joint pain and myalgia that can last for weeks or months; however, severe disease presentation can also occur in a m…	PubMed	Global	Review	general climate	vector-borne; viral		chikungunya	Unspecified	Chikungunya virus (CHIKV) is a mosquito-borne alphavirus that recently re-emerged in many parts of the world causing large-scale outbreaks. CHIKV infection presents as a febrile illness known as chikungunya fever (CHIKF). Infection is self-limited and characterized mainly by severe joint pain and myalgia that can last for weeks or months; however, severe disease presentation can also occur in a m…		5	Diğer / Belirtilmemiş	Vektörle bulaşan hastalıklar		Developing/Low Income
Adenovirus-based vaccines-a platform for pandemic preparedness against emerging viral pathogens.	Coughlan L; Kremer EJ; Shayakhmetov DM	2022	Zoonotic viruses continually pose a pandemic threat. Infection of humans with viruses for which we typically have little or no prior immunity can result in epidemics with high morbidity and mortality. These epidemics can have public health and economic impact and can exacerbate civil unrest or political instability. Changes in human behavior in the past few decades-increased global travel, farmin…	PubMed	Global	Review	temperature increase	respiratory; viral	Preparedness, preparedness	covid-19, tuberculosis	Unspecified	Zoonotic viruses continually pose a pandemic threat. Infection of humans with viruses for which we typically have little or no prior immunity can result in epidemics with high morbidity and mortality. These epidemics can have public health and economic impact and can exacerbate civil unrest or political instability. Changes in human behavior in the past few decades-increased global travel, farmin…		5	Sıcaklık artışı	Solunum yolu	Diğer / Belirtilmemiş	Developing/Low Income
Global pandemics, conflict and networks - the dynamics of international instability, infodemics and health care in the 21st century.	Wells JS; Scheibein F	2022	BACKGROUND: The COVID-19 global pandemic is a harbinger of a future destabilised world driven by climate change, rapid mass migration, food insecurity, state failures and epidemics. A significant feature fuelling this destabilised world is networked misinformation and disinformation (referred to as an infodemic), particularly in the area of health. AIMS: To describe the interactive dynamic of cli…	PubMed	Global	Review	general climate; heatwave	respiratory	Intervention strategies, Response	covid	General population	BACKGROUND: The COVID-19 global pandemic is a harbinger of a future destabilised world driven by climate change, rapid mass migration, food insecurity, state failures and epidemics. A significant feature fuelling this destabilised world is networked misinformation and disinformation (referred to as an infodemic), particularly in the area of health. AIMS: To describe the interactive dynamic of cli…		5	Sıcaklık artışı	Solunum yolu	Diğer / Belirtilmemiş	Developing/Low Income
Rift Valley Fever and West Nile virus vectors in Morocco: Current situation and future anticipated scenarios.	Outammassine A; Zouhair S; Loqman S	2022	Rift Valley Fever (RVF) and West Nile virus (WNV) are two important emerging Arboviruses transmitted by Aedes and Culex mosquitoes, typically Ae. caspius, Ae. detritus and Cx. pipiens in temperate regions. In Morocco, several outbreaks of WNV (1996, 2003 and 2010), affecting horses mostly, have been reported in north-western regions resulting in the death of 55 horses and one person cumulatively.…	PubMed	Global	Modeling study	general climate	vector-borne; viral	Early warning system, Surveillance, surveillance	west nile	General population	Rift Valley Fever (RVF) and West Nile virus (WNV) are two important emerging Arboviruses transmitted by Aedes and Culex mosquitoes, typically Ae. caspius, Ae. detritus and Cx. pipiens in temperate regions. In Morocco, several outbreaks of WNV (1996, 2003 and 2010), affecting horses mostly, have been reported in north-western regions resulting in the death of 55 horses and one person cumulatively.…		5	Diğer / Belirtilmemiş	Vektörle bulaşan hastalıklar	İzleme sistemleri / erken uyarı	Developing/Low Income
Emerging infectious disease: An underappreciated area of strategic concern for food security.	Brooks DR; Hoberg EP; Boeger WA; Trivellone V	2022	Emerging infectious diseases (EIDs) increasingly threaten global food security and public health. Despite technological breakthroughs, we are losing the battle with (re)emerging diseases as treatment costs and production losses rise. A horizon scan of diseases of crops, livestock, seafood and food-borne illness suggests these costs are unsustainable. The paradigm of coevolution between pathogens …	PubMed	Global	Observational study	general climate	General infectious disease	Intervention strategies, Response		Unspecified	Emerging infectious diseases (EIDs) increasingly threaten global food security and public health. Despite technological breakthroughs, we are losing the battle with (re)emerging diseases as treatment costs and production losses rise. A horizon scan of diseases of crops, livestock, seafood and food-borne illness suggests these costs are unsustainable. The paradigm of coevolution between pathogens …		5	Diğer / Belirtilmemiş	Diğer / Belirtilmemiş	Diğer / Belirtilmemiş	Developing/Low Income
Increasing risks for emerging infectious diseases within a rapidly changing High Asia.	Mishra C; Samelius G; Khanyari M; Srinivas PN; Low M; Esson C; Venkatachalam S; Johansson Ö	2022	The cold and arid mountains and plateaus of High Asia, inhabited by a relatively sparse human population, a high density of livestock, and wildlife such as the iconic snow leopard Panthera uncia, are usually considered low risk for disease outbreaks. However, based on current knowledge about drivers of disease emergence, we show that High Asia is rapidly developing conditions that favor increased…	PubMed	Global	Observational study	general climate	General infectious disease	Surveillance, surveillance	tuberculosis	General population	The cold and arid mountains and plateaus of High Asia, inhabited by a relatively sparse human population, a high density of livestock, and wildlife such as the iconic snow leopard Panthera uncia, are usually considered low risk for disease outbreaks. However, based on current knowledge about drivers of disease emergence, we show that High Asia is rapidly developing conditions that favor increased…		5	Diğer / Belirtilmemiş	Solunum yolu	İzleme sistemleri / erken uyarı	Developing/Low Income
Epidemiological modelling in refugee and internally displaced people settlements: challenges and ways forward.	Aylett-Bullock J; Gilman RT; Hall I; Kennedy D; Evers ES; Katta A; Ahmed H; Fong K; Adib K; Al Ariqi L; Ardalan A; Nabeth P; von Harbou K; Hoffmann Pham K; Cuesta-Lazaro C; Quera-Bofarull A; Gidraf Kahindo Maina A; Valentijn T; Harlass S; Krauss F; Huang C; Moreno Jimenez R; Comes T; Gaanderse M; Milano L; Luengo-Oroz M	2022	The spread of infectious diseases such as COVID-19 presents many challenges to healthcare systems and infrastructures across the world, exacerbating inequalities and leaving the world's most vulnerable populations at risk. Epidemiological modelling is vital to guiding evidence-informed or data-driven decision making. In forced displacement contexts, and in particular refugee and internally displa…	PubMed	Global	Modeling study	general climate	respiratory	Intervention strategies, Response	covid	General population	The spread of infectious diseases such as COVID-19 presents many challenges to healthcare systems and infrastructures across the world, exacerbating inequalities and leaving the world's most vulnerable populations at risk. Epidemiological modelling is vital to guiding evidence-informed or data-driven decision making. In forced displacement contexts, and in particular refugee and internally displa…		5	Diğer / Belirtilmemiş	Solunum yolu	Diğer / Belirtilmemiş	Developing/Low Income
Infectious Diseases Associated with Desert Dust Outbreaks: A Systematic Review.	Vergadi E; Rouva G; Angeli M; Galanakis E	2022	BACKGROUND: Desert dust outbreaks and dust storms are the major source of particulate matter globally and pose a major threat to human health. We investigated the microorganisms transported with desert dust particles and evaluated their potential impact on human health. METHODS: A systematic review of all reports on the association between non-anthropogenic desert dust pollution, dust microorgani…	PubMed	Australia	Review	extreme weather	respiratory		covid	Unspecified	BACKGROUND: Desert dust outbreaks and dust storms are the major source of particulate matter globally and pose a major threat to human health. We investigated the microorganisms transported with desert dust particles and evaluated their potential impact on human health. METHODS: A systematic review of all reports on the association between non-anthropogenic desert dust pollution, dust microorgani…		5	Ekstrem hava olayları	Solunum yolu		Developed
Beyond Compliance: A More Integrated Public Health Approach To Outbreaks In Nursing Homes And Other Disasters.	Wasserman M; Konetzka RT	2022	Nursing home residents are vulnerable to disproportionate harm during disasters and health emergencies, as evidenced by the recent impact of COVID-19 and extreme weather events. Evaluation of these disasters shows that the nursing homes in question were often in compliance with relevant regulations around emergency planning. However, advance planning for disasters cannot anticipate every continge…	PubMed	Global	Observational study	general climate	respiratory	Adaptation, Policy, adaptation plan; policy	covid	Unspecified	Nursing home residents are vulnerable to disproportionate harm during disasters and health emergencies, as evidenced by the recent impact of COVID-19 and extreme weather events. Evaluation of these disasters shows that the nursing homes in question were often in compliance with relevant regulations around emergency planning. However, advance planning for disasters cannot anticipate every continge…		5	Diğer / Belirtilmemiş	Solunum yolu	Adaptasyon politikaları	Developing/Low Income
Deep learning models for forecasting dengue fever based on climate data in Vietnam.	Nguyen VH; Tuyet-Hanh TT; Mulhall J; Minh HV; Duong TQ; Chien NV; Nhung NTT; Lan VH; Minh HB; Cuong D; Bich NN; Quyen NH; Linh TNQ; Tho NT; Nghia ND; Anh LVQ; Phan DTM; Hung NQV; Son MT	2022	BACKGROUND: Dengue fever (DF) represents a significant health burden in Vietnam, which is forecast to worsen under climate change. The development of an early-warning system for DF has been selected as a prioritised health adaptation measure to climate change in Vietnam. OBJECTIVE: This study aimed to develop an accurate DF prediction model in Vietnam using a wide range of meteorological factors …	PubMed	Global	Modeling study	general climate; humidity; precipitation; temperature increase	vector-borne	Adaptation, Early warning system, Response, adaptation plan; early warning	dengue	Unspecified	BACKGROUND: Dengue fever (DF) represents a significant health burden in Vietnam, which is forecast to worsen under climate change. The development of an early-warning system for DF has been selected as a prioritised health adaptation measure to climate change in Vietnam. OBJECTIVE: This study aimed to develop an accurate DF prediction model in Vietnam using a wide range of meteorological factors …		5	Sıcaklık artışı	Vektörle bulaşan hastalıklar	İzleme sistemleri / erken uyarı	Developing/Low Income
The association between natural drinking water sources and the emergence of zoonotic leptospirosis among grazing beef cattle herds during a human outbreak.	Zamir L; Baum M; Bardenstein S; Blum SE; Moran-Gilad J; Perry Markovich M; King R; Lapid R; Hamad F; Even-Tov B; Elnekave E	2022	Leptospirosis is a zoonotic bacterial disease associated with water abundance in tropical and temperate climate zones. Bacterial spread may also occur in dry and warm weather conditions when humans and animals are forced to share depleted water sources. In such settings, farm animals such as beef cattle, which may be present in large numbers in natural water sources, can play a major role in dise…	PubMed	Global	Observational study	general climate; temperature increase	bacterial; zoonotic		leptospirosis	Unspecified	Leptospirosis is a zoonotic bacterial disease associated with water abundance in tropical and temperate climate zones. Bacterial spread may also occur in dry and warm weather conditions when humans and animals are forced to share depleted water sources. In such settings, farm animals such as beef cattle, which may be present in large numbers in natural water sources, can play a major role in dise…		5	Sıcaklık artışı	Zoonotik hastalıklar		Developing/Low Income
The effect of weather and climate on dengue outbreak risk in Peru, 2000-2018: A time-series analysis.	Dostal T; Meisner J; Munayco C; García PJ; Cárcamo C; Pérez Lu JE; Morin C; Frisbie L; Rabinowitz PM	2022	BACKGROUND: Dengue fever is the most common arboviral disease in humans, with an estimated 50-100 million annual infections worldwide. Dengue fever cases have increased substantially in the past four decades, driven largely by anthropogenic factors including climate change. More than half the population of Peru is at risk of dengue infection and due to its geography, Peru is also particularly sen…	PubMed	Peru	Modeling study	general climate; seasonality; temperature increase	vector-borne; viral	Adaptation, Early warning system, Surveillance, early warning; surveillance	dengue	General population	BACKGROUND: Dengue fever is the most common arboviral disease in humans, with an estimated 50-100 million annual infections worldwide. Dengue fever cases have increased substantially in the past four decades, driven largely by anthropogenic factors including climate change. More than half the population of Peru is at risk of dengue infection and due to its geography, Peru is also particularly sen…		5	Sıcaklık artışı	Vektörle bulaşan hastalıklar	İzleme sistemleri / erken uyarı	Developing/Low Income
Circular Policy: A New Approach to Vector and Vector-Borne Diseases' Management in Line with the Global Vector Control Response (2017-2030).	Tourapi C; Tsioutis C	2022	Integrated Vector Management (IVM) has yielded exemplary results in combating and preventing vector-borne diseases (VBDs) and their vectors. It's success and positive outcomes depend on the sound planning, implementation, enforcement, and validation of the locally adapted vector control efforts from the involved national sectors and stakeholders. Nevertheless, current realities create several imp…	PubMed	Global	Observational study	general climate	General infectious disease	Policy, policy	tuberculosis	Unspecified	Integrated Vector Management (IVM) has yielded exemplary results in combating and preventing vector-borne diseases (VBDs) and their vectors. It's success and positive outcomes depend on the sound planning, implementation, enforcement, and validation of the locally adapted vector control efforts from the involved national sectors and stakeholders. Nevertheless, current realities create several imp…		5	Diğer / Belirtilmemiş	Solunum yolu	Diğer / Belirtilmemiş	Developing/Low Income
A global one health perspective on leptospirosis in humans and animals.	Sykes JE; Haake DA; Gamage CD; Mills WZ; Nally JE	2022	Leptospirosis is a quintessential one health disease of humans and animals caused	PubMed	Global	Observational study		zoonotic		leptospirosis	Unspecified	Leptospirosis is a quintessential one health disease of humans and animals caused		5		Zoonotik hastalıklar		Developing/Low Income
Dermatitis linearis outbreak associated with Paederus balcanicus in Austria.	Bakran-Lebl K; Harmankaya K; Fuehrer HP; Heidenreich E; Marton L; Zechmeister T; Allerberger F; Preusser M	2022	BACKGROUND: Dermatitis linearis is a toxic skin lesion caused by contact with certain beetles of the genus Paederus (Coleoptera: Staphylinidae). Dermatitis linearis outbreaks have been described mainly in tropical and subtropical regions, but so far not in Central Europe, and are considered an emerging public health concern potentially associated with climate change. MATERIAL AND METHODS: Followi…	PubMed	Global	Observational study	general climate	General infectious disease		tuberculosis	Children	BACKGROUND: Dermatitis linearis is a toxic skin lesion caused by contact with certain beetles of the genus Paederus (Coleoptera: Staphylinidae). Dermatitis linearis outbreaks have been described mainly in tropical and subtropical regions, but so far not in Central Europe, and are considered an emerging public health concern potentially associated with climate change. MATERIAL AND METHODS: Followi…		5	Diğer / Belirtilmemiş	Solunum yolu		Developing/Low Income
Uncovering the Burden of Dengue in Africa: Considerations on Magnitude, Misdiagnosis, and Ancestry.	Gainor EM; Harris E; LaBeaud AD	2022	Dengue is a re-emerging neglected disease of major public health importance. This review highlights important considerations for dengue disease in Africa, including epidemiology and underestimation of disease burden in African countries, issues with malaria misdiagnosis and co-infections, and potential evidence of genetic protection from severe dengue disease in populations of African descent. Th…	PubMed	Global	Review	general climate	vector-borne; viral		dengue, malaria	General population	Dengue is a re-emerging neglected disease of major public health importance. This review highlights important considerations for dengue disease in Africa, including epidemiology and underestimation of disease burden in African countries, issues with malaria misdiagnosis and co-infections, and potential evidence of genetic protection from severe dengue disease in populations of African descent. Th…		5	Diğer / Belirtilmemiş	Vektörle bulaşan hastalıklar		Developing/Low Income
Co-learning during the co-creation of a dengue early warning system for the health sector in Barbados.	Stewart-Ibarra AM; Rollock L; Best S; Brown T; Diaz AR; Dunbar W; Lippi CA; Mahon R; Ryan SJ; Trotman A; Van Meerbeeck CJ; Lowe R	2022	Over the past decade, the Caribbean region has been challenged by compound climate and health hazards, including tropical storms, extreme heat and droughts and overlapping epidemics of mosquito-borne diseases, including dengue, chikungunya and Zika. Early warning systems (EWS) are a key climate change adaptation strategy for the health sector. An EWS can integrate climate information in forecasti…	PubMed	Global	Modeling study	drought; extreme weather; general climate; heatwave; precipitation	vector-borne	Adaptation, Capacity building, Early warning system, adaptation plan; early warning; resilience planning	dengue, zika, chikungunya	Unspecified	Over the past decade, the Caribbean region has been challenged by compound climate and health hazards, including tropical storms, extreme heat and droughts and overlapping epidemics of mosquito-borne diseases, including dengue, chikungunya and Zika. Early warning systems (EWS) are a key climate change adaptation strategy for the health sector. An EWS can integrate climate information in forecasti…		5	Sıcaklık artışı	Vektörle bulaşan hastalıklar	İzleme sistemleri / erken uyarı	Developing/Low Income
Emergence of non-choleragenic Vibrio infections in Australia.	Harlock M; Quinn S; Turnbull AR	2022	Vibrio infection was rarely reported in Tasmania prior to 2016, when a multistate outbreak of Vibrio parahaemolyticus associated with Tasmanian oysters was identified and 11 people reported ill. Since then, sporadic foodborne cases have	PubMed	Australia	Observational study		General infectious disease		tuberculosis	Unspecified	Vibrio infection was rarely reported in Tasmania prior to 2016, when a multistate outbreak of Vibrio parahaemolyticus associated with Tasmanian oysters was identified and 11 people reported ill. Since then, sporadic foodborne cases have		5		Solunum yolu		Developed
		2022	Individuals in the United States and Americans abroad are exposed to inhalation	PubMed	United States	Observational study		General infectious disease			Unspecified	Individuals in the United States and Americans abroad are exposed to inhalation		5		Diğer / Belirtilmemiş		Developed
Food security and emerging infectious disease: risk assessment and risk management.	Trivellone V; Hoberg EP; Boeger WA; Brooks DR	2022	Climate change, emerging infectious diseases (EIDs) and food security create a dangerous nexus. Habitat interfaces, assumed to be efficient buffers, are being disrupted by human activities which in turn accelerate the movement of pathogens. EIDs threaten directly and indirectly availability and access to nutritious food, affecting global security and human health. In the next 70 years, food-secur…	PubMed	Global	Interventional study	general climate	General infectious disease	Policy, Response, policy		General population	Climate change, emerging infectious diseases (EIDs) and food security create a dangerous nexus. Habitat interfaces, assumed to be efficient buffers, are being disrupted by human activities which in turn accelerate the movement of pathogens. EIDs threaten directly and indirectly availability and access to nutritious food, affecting global security and human health. In the next 70 years, food-secur…		5	Diğer / Belirtilmemiş	Diğer / Belirtilmemiş	Diğer / Belirtilmemiş	Developing/Low Income
The effect of high temperatures on risk of hospitalization in northern Vietnam.	Talukder MR; Chu C; Rutherford S; Huang C; Phung D	2022	Vietnam is one Southeast Asian country most vulnerable to climate change. By the end of the twenty-first century, temperature could rise above 5°C across Vietnam according to the IPCC highest emission pathway scenario. However, research on the temperature-health effects from the geographically diverse sub-tropical northern region of Vietnam is limited making location specific health system prepar…	PubMed	Global	Modeling study	general climate; heatwave; temperature increase	respiratory	Preparedness, preparedness		Unspecified	Vietnam is one Southeast Asian country most vulnerable to climate change. By the end of the twenty-first century, temperature could rise above 5°C across Vietnam according to the IPCC highest emission pathway scenario. However, research on the temperature-health effects from the geographically diverse sub-tropical northern region of Vietnam is limited making location specific health system prepar…		5	Sıcaklık artışı	Solunum yolu	Diğer / Belirtilmemiş	Developing/Low Income
Exploring public awareness of the current and future malaria risk zones in South Africa under climate change: a pilot study.	Fitchett JM; Swatton DA	2022	Although only a small proportion of the landmass of South Africa is classified as high risk for malaria, the country experiences on-going challenges relating to malaria outbreaks. Climate change poses a growing threat to this already dire situation. While considerable effort has been placed in public health campaigns in the highest-risk regions, and national malaria maps are updated to account fo…	PubMed	South Africa	Observational study	general climate	vector-borne		malaria	General population	Although only a small proportion of the landmass of South Africa is classified as high risk for malaria, the country experiences on-going challenges relating to malaria outbreaks. Climate change poses a growing threat to this already dire situation. While considerable effort has been placed in public health campaigns in the highest-risk regions, and national malaria maps are updated to account fo…		5	Diğer / Belirtilmemiş	Vektörle bulaşan hastalıklar		Developing/Low Income
Evolutionary Challenges to Humanity Caused by Uncontrolled Carbon Emissions: The Stockholm Paradigm.	Boguslavsky DV; Sharova NP; Sharov KS	2022	This review paper discusses the Stockholm Paradigm (SP) as a theoretical framework and practical computational instrument for studying and assessing the risk of emerging infectious diseases (EIDs) as a result of climate change. The SP resolves the long-standing parasite paradox and explains how carbon emissions in the atmosphere increase parasites' generalization and intensify host switches from …	PubMed	Global	Review	general climate; heatwave; precipitation	bacterial; viral			General population	This review paper discusses the Stockholm Paradigm (SP) as a theoretical framework and practical computational instrument for studying and assessing the risk of emerging infectious diseases (EIDs) as a result of climate change. The SP resolves the long-standing parasite paradox and explains how carbon emissions in the atmosphere increase parasites' generalization and intensify host switches from …		5	Sıcaklık artışı	Diğer / Belirtilmemiş		Developing/Low Income
Temperature and particulate matter as environmental factors associated with	Rittweger J; Gilardi L; Baltruweit M; Dally S; Erbertseder T; Mittag U; Naeem M; Schmid M; Schmitz MT; Wüst S; Dech S; Jordan J; Antoni T; Bittner M	2022	BACKGROUND: Influenza seasonality has been frequently studied, but its mechanisms are not clear. Urban in-situ studies have linked influenza to meteorological or pollutant stressors. Few studies have investigated rural and less polluted areas in temperate climate zones. OBJECTIVES: We examined influences of medium-term residential exposure to fine particulate matter (PM(2.5)), NO(2), SO(2), air t…	PubMed	Global	Modeling study	general climate; seasonality; temperature increase	respiratory	Surveillance, surveillance	influenza	Unspecified	BACKGROUND: Influenza seasonality has been frequently studied, but its mechanisms are not clear. Urban in-situ studies have linked influenza to meteorological or pollutant stressors. Few studies have investigated rural and less polluted areas in temperate climate zones. OBJECTIVES: We examined influences of medium-term residential exposure to fine particulate matter (PM(2.5)), NO(2), SO(2), air t…		5	Sıcaklık artışı	Solunum yolu	İzleme sistemleri / erken uyarı	Developing/Low Income
Climate Crises and Developing Vector-Borne Diseases: A Narrative Review.	Mojahed N; Mohammadkhani MA; Mohamadkhani A	2022	BACKGROUND: Climate change based on temperature, humidity and wind can improve many characteristics of the arthropod carrier life cycle, including survival, arthropod population, pathogen communication, and the spread of infectious agents from vectors. This study aimed to find association between content of disease followed climate change we demonstrate in humans. METHODS: All the articles from 2…	PubMed	Global	Review	general climate; humidity; temperature increase	respiratory; vector-borne; viral		covid	General population	BACKGROUND: Climate change based on temperature, humidity and wind can improve many characteristics of the arthropod carrier life cycle, including survival, arthropod population, pathogen communication, and the spread of infectious agents from vectors. This study aimed to find association between content of disease followed climate change we demonstrate in humans. METHODS: All the articles from 2…		5	Sıcaklık artışı	Vektörle bulaşan hastalıklar		Developing/Low Income
[truncated: 1,811 more rows]
